# Supplementary material for: The effect of adjusting settings within a Computer-Assisted Sperm Analysis (CASA) system on bovine sperm motility and morphology results
Source: Anim Reprod. 2022 Feb 4;19(1):e20210077. doi: 10.1590/1984-3143-AR2021-0077 (PMC8900729; doi:10.1590/1984-3143-AR2021-0077)
Supplement: Table S1 [file 1984-3143-ar-19-1-e20210077-supp01.xlsx]

## Sheet: S1
animal_id	extender_type	setup	rLownge	motile_percent_of_total	progressive_percent_of_total	motile_mean_lin	motile_mean_str	motile_mean_vap	motile_mean_vcl	motile_mean_vsl	motile_mean_wob	motile_mean_alh	pct_normal	conc	pct_bent_total	pct_coiled_total	pct_distal_drop_total	pct_dmr_total	pct_prox_drop_total	pct_bent_motile	pct_coiled_motile	pct_distal_drop_motile	pct_dmr_motile	pct_proximal_drop_motile
1	clear	1	Low	64	28.9	38.6164	72.6213	109.148	214.814	77.74	52.005	10.3453	94.3	139.885	1.7	0.3	2.1	2.4	4	0.8	0	1.3	2.1	1.7
1	clear	1	Medium	63.9	28.9	38.6253	72.614	109.276	215.057	77.8296	52.0198	10.3564	94.3	139.885	1.7	0.3	2.1	2.4	4	0.8	0	1.3	2.1	1.7
1	clear	1	High	62.4	28.9	38.7785	72.6928	111.395	219.059	79.3519	52.1661	10.5221	94.1	139.885	1.7	0.3	2.1	2.4	4	0.8	0	1.3	2.1	1.7
2	clear	1	Low	55	31.5	40.6846	76.6277	100.622	195.58	77.4095	52.3284	9.67986	94.9	125.78	2.9	0.6	2.5	1.9	2.6	2	0.3	1.3	1	0.3
2	clear	1	Medium	55	31.5	40.6846	76.6277	100.622	195.58	77.4095	52.3284	9.67986	94.9	125.78	2.9	0.6	2.5	1.9	2.6	2	0.3	1.3	1	0.3
2	clear	1	High	53.6	31.5	40.8779	76.7209	102.699	199.403	79.0316	52.5332	9.84955	95.3	125.78	2.9	0.6	2.5	1.9	2.6	1.7	0.2	1.4	1	0.3
3	clear	1	Low	54.6	10.2	27.1633	58.0734	135.693	300.181	76.082	46.0311	14.1625	95.9	135.106	2.1	0.2	2.6	2.2	3.9	0.5	0.2	1.3	1.4	0.8
3	clear	1	Medium	54.6	10.2	27.1633	58.0734	135.693	300.181	76.082	46.0311	14.1625	95.9	135.106	2.1	0.2	2.6	2.2	3.9	0.5	0.2	1.3	1.4	0.8
3	clear	1	High	53.3	10.2	27.0407	57.8055	138.477	306.203	77.5759	46.058	14.415	96.1	135.106	2.1	0.2	2.6	2.2	3.9	0.5	0.2	1.1	1.5	0.6
4	clear	1	Low	40.6	23.4	42.5089	79.4616	96.1848	189.264	76.9218	52.4095	9.34206	93.1	112.258	2.5	0.2	3	3	6.6	0.3	0	1.3	2.3	3.1
4	clear	1	Medium	40.5	23.4	42.4945	79.4326	96.3929	189.676	77.0841	52.408	9.36173	93.1	112.258	2.5	0.2	3	3	6.6	0.3	0	1.3	2.3	3.1
4	clear	1	High	39.1	23.4	42.4139	79.338	98.9666	194.74	79.1265	52.3602	9.58519	93.6	112.258	2.5	0.2	3	3	6.6	0	0	1.3	2.4	2.7
5	clear	1	Low	50.4	20.8	37.3271	72.2753	99.959	204.705	71.2268	50.5659	10.1046	94	123.682	3.8	0.7	3.4	1.7	4.4	2.2	0.6	1.5	0.7	0.9
5	clear	1	Medium	49.9	20.8	37.1564	72.1003	100.936	206.744	71.8973	50.473	10.202	94.1	123.682	3.8	0.7	3.4	1.7	4.4	2.3	0.6	1.3	0.8	0.9
5	clear	1	High	48.2	20.8	36.8926	71.7766	103.802	212.643	73.8713	50.375	10.4654	95.1	123.682	3.8	0.7	3.4	1.7	4.4	1.8	0.6	1	0.8	0.8
6	clear	1	Low	41.2	23	41.1519	77.6714	100.979	200.408	79.7194	51.877	9.98819	93.3	96.4042	4	0.6	2.7	2.1	5.7	1.8	0.3	0.6	1.5	2.9
6	clear	1	Medium	41.1	23	41.1985	77.7134	101.239	200.906	79.9307	51.9121	10.012	93.2	96.4042	4	0.6	2.7	2.1	5.7	1.8	0.3	0.6	1.5	2.9
6	clear	1	High	40.1	23	41.3247	77.8435	103.161	204.582	81.4804	52.0113	10.1777	93.7	96.4042	4	0.6	2.7	2.1	5.7	1.5	0.3	0.6	1.2	3
7	clear	1	Low	67.8	31.9	39.0556	74.1353	104.247	205.516	77.6812	51.6195	9.74385	95.3	145.364	1.8	0.1	3.4	2	1.5	0.7	0	2.6	0.6	0.8
7	clear	1	Medium	67.6	31.9	39.0715	74.131	104.46	205.923	77.8396	51.6407	9.76095	95.3	145.364	1.8	0.1	3.4	2	1.5	0.7	0	2.6	0.6	0.8
7	clear	1	High	65.5	31.9	39.0742	74.093	107.127	211.104	79.8256	51.6776	9.97674	95.7	145.364	1.8	0.1	3.4	2	1.5	0.6	0	2.4	0.6	0.6
8	clear	1	Low	63.9	32	38.3752	75.1454	109.994	226.089	81.461	50.2774	10.2637	94.1	116.804	1.5	0.5	3.5	2.5	4.9	1.1	0.2	2.5	1.2	0.9
8	clear	1	Medium	63.8	32	38.3755	75.1471	110.145	226.401	81.5725	50.2754	10.2776	94.1	116.804	1.5	0.5	3.5	2.5	4.9	1.1	0.2	2.5	1.3	0.9
8	clear	1	High	62.9	32	38.3317	75.1934	111.426	229.078	82.5312	50.1759	10.3871	94.3	116.804	1.5	0.5	3.5	2.5	4.9	0.8	0.2	2.5	1.3	1
9	clear	1	Low	47.7	33.1	47.4175	83.2503	92.384	168.029	77.5526	56.0124	7.56494	94.6	104.914	1.7	0.3	2.3	2.2	4.7	0.2	0.2	0.5	2.8	1.6
9	clear	1	Medium	47.7	33.1	47.4175	83.2503	92.384	168.029	77.5526	56.0124	7.56494	94.6	104.914	1.7	0.3	2.3	2.2	4.7	0.2	0.2	0.5	2.8	1.6
9	clear	1	High	46.9	33.1	47.6114	83.3892	93.5884	170.119	78.5908	56.153	7.641	94.5	104.914	1.7	0.3	2.3	2.2	4.7	0.2	0.2	0.5	2.8	1.7
10	clear	1	Low	57.9	21.4	35.5036	69.0656	111.134	225.831	74.7835	50.3739	11.0926	95.2	153.99	1.7	0.7	3	2.3	3.9	0.5	0	1.4	2.2	0.8
10	clear	1	Medium	57.8	21.4	35.5087	69.0746	111.266	226.101	74.8732	50.3733	11.1052	95.2	153.99	1.7	0.7	3	2.3	3.9	0.5	0	1.4	2.2	0.8
10	clear	1	High	57	21.4	35.5293	69.0732	112.561	228.662	75.7401	50.4119	11.2116	95.1	153.99	1.7	0.7	3	2.3	3.9	0.5	0	1.5	2.3	0.8
1	clear	2	Low	64	28.9	38.6164	72.6213	109.148	214.814	77.74	52.005	10.3453	94.3	139.885	1.7	0.3	2.1	2.4	4	0.8	0	1.3	2.1	1.7
1	clear	2	Medium	64	28.9	38.6164	72.6213	109.148	214.814	77.74	52.005	10.3453	94.3	139.885	1.7	0.3	2.1	2.4	4	0.8	0	1.3	2.1	1.7
1	clear	2	High	63.3	28.9	38.945	73.191	109.579	215.605	78.5698	52.0604	10.3789	94.2	139.885	1.7	0.3	2.1	2.4	4	0.8	0	1.3	2.1	1.7
2	clear	2	Low	55	31.5	40.6846	76.6277	100.622	195.58	77.4095	52.3284	9.67986	94.9	125.78	2.9	0.6	2.5	1.9	2.6	2	0.3	1.3	1	0.3
2	clear	2	Medium	55	31.5	40.6846	76.6277	100.622	195.58	77.4095	52.3284	9.67986	94.9	125.78	2.9	0.6	2.5	1.9	2.6	2	0.3	1.3	1	0.3
2	clear	2	High	54.3	31.5	41.0941	77.3836	100.89	195.934	78.2422	52.3692	9.66466	95.1	125.78	2.9	0.6	2.5	1.9	2.6	2	0.3	1.4	0.9	0.3
3	clear	2	Low	54.6	10.2	27.1633	58.0734	135.693	300.181	76.082	46.0311	14.1625	95.9	135.106	2.1	0.2	2.6	2.2	3.9	0.5	0.2	1.3	1.4	0.8
3	clear	2	Medium	54.3	10.2	27.3163	58.3971	136.06	301.038	76.5384	46.033	14.1887	95.9	135.106	2.1	0.2	2.6	2.2	3.9	0.5	0.2	1.3	1.4	0.8
3	clear	2	High	53.3	10.2	27.6413	59.0624	137.226	303.531	77.7541	46.0654	14.2794	96.3	135.106	2.1	0.2	2.6	2.2	3.9	0.5	0.2	0.8	1.5	0.8
4	clear	2	Low	40.6	23.4	42.5089	79.4616	96.1848	189.264	76.9218	52.4095	9.34206	93.1	112.258	2.5	0.2	3	3	6.6	0.3	0	1.3	2.3	3.1
4	clear	2	Medium	40.5	23.4	42.6066	79.6378	96.3504	189.551	77.1103	52.4388	9.35107	93.3	112.258	2.5	0.2	3	3	6.6	0.3	0	1.3	2.1	3.1
4	clear	2	High	40.4	23.4	42.7051	79.8036	96.4607	189.551	77.2877	52.5012	9.35423	93.3	112.258	2.5	0.2	3	3	6.6	0.3	0	1.3	2.1	3.1
5	clear	2	Low	50.5	20.8	37.2599	72.1443	99.9597	204.619	71.0977	50.5896	10.1062	94	123.682	3.8	0.7	3.4	1.7	4.4	2.2	0.6	1.5	0.7	0.9
5	clear	2	Medium	50.3	20.8	37.3837	72.3866	100.078	204.966	71.3515	50.5572	10.1133	94	123.682	3.8	0.7	3.4	1.7	4.4	2.2	0.6	1.5	0.7	0.9
5	clear	2	High	50	20.8	37.6084	72.8324	100.096	205.229	71.8247	50.4721	10.1244	94	123.682	3.8	0.7	3.4	1.7	4.4	2.3	0.6	1.5	0.8	0.9
6	clear	2	Low	41.2	23	41.1519	77.6714	100.979	200.408	79.7194	51.877	9.98819	93.3	96.4042	4	0.6	2.7	2.1	5.7	1.8	0.3	0.6	1.5	2.9
6	clear	2	Medium	41.2	23	41.1519	77.6714	100.979	200.408	79.7194	51.877	9.98819	93.3	96.4042	4	0.6	2.7	2.1	5.7	1.8	0.3	0.6	1.5	2.9
6	clear	2	High	40.6	23	41.5999	78.4136	101.795	202.092	80.7995	51.9098	10.0246	93.8	96.4042	4	0.6	2.7	2.1	5.7	1.2	0.3	0.6	1.5	3
7	clear	2	Low	67.9	31.9	38.9678	73.9711	104.122	205.326	77.5033	51.5943	9.74029	95.3	145.364	1.8	0.1	3.4	2	1.5	0.7	0	2.6	0.6	0.8
7	clear	2	Medium	67.7	31.9	39.099	74.2149	104.312	205.588	77.7691	51.6398	9.74306	95.3	145.364	1.8	0.1	3.4	2	1.5	0.7	0	2.6	0.6	0.8
7	clear	2	High	67.2	31.9	39.3225	74.6199	104.527	205.856	78.2666	51.6948	9.74041	95.5	145.364	1.8	0.1	3.4	2	1.5	0.5	0	2.6	0.6	0.8
8	clear	2	Low	64.3	32	38.1457	74.6997	109.655	225.689	80.9658	50.2076	10.2597	93.8	116.804	1.5	0.5	3.5	2.5	4.9	1.1	0.3	2.5	1.4	0.9
8	clear	2	Medium	63.8	32	38.4277	75.2451	110.119	226.329	81.5831	50.2907	10.273	94.2	116.804	1.5	0.5	3.5	2.5	4.9	0.9	0.2	2.5	1.3	0.9
8	clear	2	High	63.4	32	38.6242	75.6207	110.32	226.751	82.0392	50.3004	10.2866	94.2	116.804	1.5	0.5	3.5	2.5	4.9	0.9	0.2	2.5	1.3	0.9
9	clear	2	Low	47.7	33.1	47.4175	83.2503	92.384	168.029	77.5526	56.0124	7.56494	94.6	104.914	1.7	0.3	2.3	2.2	4.7	0.2	0.2	0.5	2.8	1.6
9	clear	2	Medium	47.6	33.1	47.5234	83.4313	92.4466	168.002	77.7249	56.058	7.56298	94.6	104.914	1.7	0.3	2.3	2.2	4.7	0.2	0.2	0.5	2.8	1.6
9	clear	2	High	47.3	33.1	47.7141	83.7445	92.6332	168.192	78.0487	56.1274	7.5572	94.8	104.914	1.7	0.3	2.3	2.2	4.7	0.2	0.2	0.5	2.6	1.6
10	clear	2	Low	57.9	21.4	35.5036	69.0656	111.134	225.831	74.7835	50.3739	11.0926	95.2	153.99	1.7	0.7	3	2.3	3.9	0.5	0	1.4	2.2	0.8
10	clear	2	Medium	57.8	21.4	35.5452	69.1443	111.229	226.005	74.8769	50.3855	11.093	95.2	153.99	1.7	0.7	3	2.3	3.9	0.5	0	1.4	2.2	0.8
10	clear	2	High	57.3	21.4	35.7876	69.5919	111.45	226.5	75.4922	50.3994	11.1062	95.1	153.99	1.7	0.7	3	2.3	3.9	0.5	0	1.5	2.2	0.8
1	clear	3	Low	64	28.9	38.6164	72.6213	109.148	214.814	77.74	52.005	10.3453	94.3	139.885	1.7	0.3	2.1	2.4	4	0.8	0	1.3	2.1	1.7
1	clear	3	Medium	64	28.9	38.6164	72.6213	109.148	214.814	77.74	52.005	10.3453	94.3	139.885	1.7	0.3	2.1	2.4	4	0.8	0	1.3	2.1	1.7
1	clear	3	High	64	28.9	38.6164	72.6213	109.148	214.814	77.74	52.005	10.3453	94.3	139.885	1.7	0.3	2.1	2.4	4	0.8	0	1.3	2.1	1.7
2	clear	3	Low	55	31.5	40.6846	76.6277	100.622	195.58	77.4095	52.3284	9.67986	94.9	125.78	2.9	0.6	2.5	1.9	2.6	2	0.3	1.3	1	0.3
2	clear	3	Medium	55	31.5	40.6846	76.6277	100.622	195.58	77.4095	52.3284	9.67986	94.9	125.78	2.9	0.6	2.5	1.9	2.6	2	0.3	1.3	1	0.3
2	clear	3	High	55	31.5	40.6846	76.6277	100.622	195.58	77.4095	52.3284	9.67986	94.9	125.78	2.9	0.6	2.5	1.9	2.6	2	0.3	1.3	1	0.3
3	clear	3	Low	54.6	10.2	27.1633	58.0734	135.693	300.181	76.082	46.0311	14.1625	95.9	135.106	2.1	0.2	2.6	2.2	3.9	0.5	0.2	1.3	1.4	0.8
3	clear	3	Medium	54.6	10.2	27.1633	58.0734	135.693	300.181	76.082	46.0311	14.1625	95.9	135.106	2.1	0.2	2.6	2.2	3.9	0.5	0.2	1.3	1.4	0.8
3	clear	3	High	54.6	10.2	27.1633	58.0734	135.693	300.181	76.082	46.0311	14.1625	95.9	135.106	2.1	0.2	2.6	2.2	3.9	0.5	0.2	1.3	1.4	0.8
4	clear	3	Low	40.6	23.4	42.5089	79.4616	96.1848	189.264	76.9218	52.4095	9.34206	93.1	112.258	2.5	0.2	3	3	6.6	0.3	0	1.3	2.3	3.1
4	clear	3	Medium	40.6	23.4	42.5089	79.4616	96.1848	189.264	76.9218	52.4095	9.34206	93.1	112.258	2.5	0.2	3	3	6.6	0.3	0	1.3	2.3	3.1
4	clear	3	High	40.6	23.4	42.5089	79.4616	96.1848	189.264	76.9218	52.4095	9.34206	93.1	112.258	2.5	0.2	3	3	6.6	0.3	0	1.3	2.3	3.1
5	clear	3	Low	50.4	20.8	37.3271	72.2753	99.959	204.705	71.2268	50.5659	10.1046	94	123.682	3.8	0.7	3.4	1.7	4.4	2.2	0.6	1.5	0.7	0.9
5	clear	3	Medium	50.4	20.8	37.3271	72.2753	99.959	204.705	71.2268	50.5659	10.1046	94	123.682	3.8	0.7	3.4	1.7	4.4	2.2	0.6	1.5	0.7	0.9
5	clear	3	High	50.4	20.8	37.3271	72.2753	99.959	204.705	71.2268	50.5659	10.1046	94	123.682	3.8	0.7	3.4	1.7	4.4	2.2	0.6	1.5	0.7	0.9
6	clear	3	Low	41.2	23	41.1519	77.6714	100.979	200.408	79.7194	51.877	9.98819	93.3	96.4042	4	0.6	2.7	2.1	5.7	1.8	0.3	0.6	1.5	2.9
6	clear	3	Medium	41.2	23	41.1519	77.6714	100.979	200.408	79.7194	51.877	9.98819	93.3	96.4042	4	0.6	2.7	2.1	5.7	1.8	0.3	0.6	1.5	2.9
6	clear	3	High	41.2	23	41.1519	77.6714	100.979	200.408	79.7194	51.877	9.98819	93.3	96.4042	4	0.6	2.7	2.1	5.7	1.8	0.3	0.6	1.5	2.9
7	clear	3	Low	67.8	31.9	39.0556	74.1353	104.247	205.516	77.6812	51.6195	9.74385	95.3	145.364	1.8	0.1	3.4	2	1.5	0.7	0	2.6	0.6	0.8
7	clear	3	Medium	67.8	31.9	39.0556	74.1353	104.247	205.516	77.6812	51.6195	9.74385	95.3	145.364	1.8	0.1	3.4	2	1.5	0.7	0	2.6	0.6	0.8
7	clear	3	High	67.8	31.9	39.0556	74.1353	104.247	205.516	77.6812	51.6195	9.74385	95.3	145.364	1.8	0.1	3.4	2	1.5	0.7	0	2.6	0.6	0.8
8	clear	3	Low	63.9	32	38.3752	75.1454	109.994	226.089	81.461	50.2774	10.2637	94.1	116.804	1.5	0.5	3.5	2.5	4.9	1.1	0.2	2.5	1.2	0.9
8	clear	3	Medium	63.9	32	38.3752	75.1454	109.994	226.089	81.461	50.2774	10.2637	94.1	116.804	1.5	0.5	3.5	2.5	4.9	1.1	0.2	2.5	1.2	0.9
8	clear	3	High	63.9	32	38.3752	75.1454	109.994	226.089	81.461	50.2774	10.2637	94.1	116.804	1.5	0.5	3.5	2.5	4.9	1.1	0.2	2.5	1.2	0.9
9	clear	3	Low	47.7	33.1	47.4175	83.2503	92.384	168.029	77.5526	56.0124	7.56494	94.6	104.914	1.7	0.3	2.3	2.2	4.7	0.2	0.2	0.5	2.8	1.6
9	clear	3	Medium	47.7	33.1	47.4175	83.2503	92.384	168.029	77.5526	56.0124	7.56494	94.6	104.914	1.7	0.3	2.3	2.2	4.7	0.2	0.2	0.5	2.8	1.6
9	clear	3	High	47.7	33.1	47.4175	83.2503	92.384	168.029	77.5526	56.0124	7.56494	94.6	104.914	1.7	0.3	2.3	2.2	4.7	0.2	0.2	0.5	2.8	1.6
10	clear	3	Low	57.9	21.4	35.5036	69.0656	111.134	225.831	74.7835	50.3739	11.0926	95.2	153.99	1.7	0.7	3	2.3	3.9	0.5	0	1.4	2.2	0.8
10	clear	3	Medium	57.9	21.4	35.5036	69.0656	111.134	225.831	74.7835	50.3739	11.0926	95.2	153.99	1.7	0.7	3	2.3	3.9	0.5	0	1.4	2.2	0.8
10	clear	3	High	57.9	21.4	35.5036	69.0656	111.134	225.831	74.7835	50.3739	11.0926	95.2	153.99	1.7	0.7	3	2.3	3.9	0.5	0	1.4	2.2	0.8
1	clear	4	Low	64	28.9	38.6164	72.6213	109.148	214.814	77.74	52.005	10.3453	94.3	139.885	1.7	0.3	2.1	2.4	4	0.8	0	1.3	2.1	1.7
1	clear	4	Medium	64	28.9	38.6164	72.6213	109.148	214.814	77.74	52.005	10.3453	94.3	139.885	1.7	0.3	2.1	2.4	4	0.8	0	1.3	2.1	1.7
1	clear	4	High	64	28.9	38.6164	72.6213	109.148	214.814	77.74	52.005	10.3453	94.3	139.885	1.7	0.3	2.1	2.4	4	0.8	0	1.3	2.1	1.7
2	clear	4	Low	55	31.5	40.6846	76.6277	100.622	195.58	77.4095	52.3284	9.67986	94.9	125.78	2.9	0.6	2.5	1.9	2.6	2	0.3	1.3	1	0.3
2	clear	4	Medium	55	31.5	40.6846	76.6277	100.622	195.58	77.4095	52.3284	9.67986	94.9	125.78	2.9	0.6	2.5	1.9	2.6	2	0.3	1.3	1	0.3
2	clear	4	High	55	31.5	40.6846	76.6277	100.622	195.58	77.4095	52.3284	9.67986	94.9	125.78	2.9	0.6	2.5	1.9	2.6	2	0.3	1.3	1	0.3
3	clear	4	Low	54.6	10.2	27.1633	58.0734	135.693	300.181	76.082	46.0311	14.1625	95.9	135.106	2.1	0.2	2.6	2.2	3.9	0.5	0.2	1.3	1.4	0.8
3	clear	4	Medium	54.6	10.2	27.1633	58.0734	135.693	300.181	76.082	46.0311	14.1625	95.9	135.106	2.1	0.2	2.6	2.2	3.9	0.5	0.2	1.3	1.4	0.8
3	clear	4	High	54.6	10.2	27.1633	58.0734	135.693	300.181	76.082	46.0311	14.1625	95.9	135.106	2.1	0.2	2.6	2.2	3.9	0.5	0.2	1.3	1.4	0.8
4	clear	4	Low	40.6	23.4	42.5089	79.4616	96.1848	189.264	76.9218	52.4095	9.34206	93.1	112.258	2.5	0.2	3	3	6.6	0.3	0	1.3	2.3	3.1
4	clear	4	Medium	40.6	23.4	42.5089	79.4616	96.1848	189.264	76.9218	52.4095	9.34206	93.1	112.258	2.5	0.2	3	3	6.6	0.3	0	1.3	2.3	3.1
4	clear	4	High	40.6	23.4	42.5089	79.4616	96.1848	189.264	76.9218	52.4095	9.34206	93.1	112.258	2.5	0.2	3	3	6.6	0.3	0	1.3	2.3	3.1
5	clear	4	Low	50.4	20.8	37.3271	72.2753	99.959	204.705	71.2268	50.5659	10.1046	94	123.682	3.8	0.7	3.4	1.7	4.4	2.2	0.6	1.5	0.7	0.9
5	clear	4	Medium	50.4	20.8	37.3271	72.2753	99.959	204.705	71.2268	50.5659	10.1046	94	123.682	3.8	0.7	3.4	1.7	4.4	2.2	0.6	1.5	0.7	0.9
5	clear	4	High	50.4	20.8	37.3271	72.2753	99.959	204.705	71.2268	50.5659	10.1046	94	123.682	3.8	0.7	3.4	1.7	4.4	2.2	0.6	1.5	0.7	0.9
6	clear	4	Low	41.2	23	41.1519	77.6714	100.979	200.408	79.7194	51.877	9.98819	93.3	96.4042	4	0.6	2.7	2.1	5.7	1.8	0.3	0.6	1.5	2.9
6	clear	4	Medium	41.2	23	41.1519	77.6714	100.979	200.408	79.7194	51.877	9.98819	93.3	96.4042	4	0.6	2.7	2.1	5.7	1.8	0.3	0.6	1.5	2.9
6	clear	4	High	41.2	23	41.1519	77.6714	100.979	200.408	79.7194	51.877	9.98819	93.3	96.4042	4	0.6	2.7	2.1	5.7	1.8	0.3	0.6	1.5	2.9
7	clear	4	Low	67.8	31.9	39.0556	74.1353	104.247	205.516	77.6812	51.6195	9.74385	95.3	145.364	1.8	0.1	3.4	2	1.5	0.7	0	2.6	0.6	0.8
7	clear	4	Medium	67.8	31.9	39.0556	74.1353	104.247	205.516	77.6812	51.6195	9.74385	95.3	145.364	1.8	0.1	3.4	2	1.5	0.7	0	2.6	0.6	0.8
7	clear	4	High	67.8	31.9	39.0556	74.1353	104.247	205.516	77.6812	51.6195	9.74385	95.3	145.364	1.8	0.1	3.4	2	1.5	0.7	0	2.6	0.6	0.8
8	clear	4	Low	63.9	32	38.3752	75.1454	109.994	226.089	81.461	50.2774	10.2637	94.1	116.804	1.5	0.5	3.5	2.5	4.9	1.1	0.2	2.5	1.2	0.9
8	clear	4	Medium	63.9	32	38.3752	75.1454	109.994	226.089	81.461	50.2774	10.2637	94.1	116.804	1.5	0.5	3.5	2.5	4.9	1.1	0.2	2.5	1.2	0.9
8	clear	4	High	63.9	32	38.3752	75.1454	109.994	226.089	81.461	50.2774	10.2637	94.1	116.804	1.5	0.5	3.5	2.5	4.9	1.1	0.2	2.5	1.2	0.9
9	clear	4	Low	47.7	33.1	47.4175	83.2503	92.384	168.029	77.5526	56.0124	7.56494	94.6	104.914	1.7	0.3	2.3	2.2	4.7	0.2	0.2	0.5	2.8	1.6
9	clear	4	Medium	47.7	33.1	47.4175	83.2503	92.384	168.029	77.5526	56.0124	7.56494	94.6	104.914	1.7	0.3	2.3	2.2	4.7	0.2	0.2	0.5	2.8	1.6
9	clear	4	High	47.7	33.1	47.4175	83.2503	92.384	168.029	77.5526	56.0124	7.56494	94.6	104.914	1.7	0.3	2.3	2.2	4.7	0.2	0.2	0.5	2.8	1.6
10	clear	4	Low	57.9	21.4	35.5036	69.0656	111.134	225.831	74.7835	50.3739	11.0926	95.2	153.99	1.7	0.7	3	2.3	3.9	0.5	0	1.4	2.2	0.8
10	clear	4	Medium	57.9	21.4	35.5036	69.0656	111.134	225.831	74.7835	50.3739	11.0926	95.2	153.99	1.7	0.7	3	2.3	3.9	0.5	0	1.4	2.2	0.8
10	clear	4	High	57.9	21.4	35.5036	69.0656	111.134	225.831	74.7835	50.3739	11.0926	95.2	153.99	1.7	0.7	3	2.3	3.9	0.5	0	1.4	2.2	0.8
1	clear	5	Low	64	54.6	38.6266	72.6492	108.322	213.235	77.1825	51.994	10.2956	94.8	142.226	1.8	0.3	1.9	2.3	3.6	0.8	0	1.2	2	1.4
1	clear	5	Medium	64	50.3	38.6266	72.6492	108.322	213.235	77.1825	51.994	10.2956	94.8	142.226	1.8	0.3	1.9	2.3	3.6	0.8	0	1.2	2	1.4
1	clear	5	High	64	28.8	38.6266	72.6492	108.322	213.235	77.1825	51.994	10.2956	94.8	142.226	1.8	0.3	1.9	2.3	3.6	0.8	0	1.2	2	1.4
2	clear	5	Low	55	46.8	40.6753	76.6416	99.8134	194.07	76.8097	52.3087	9.61549	94.9	127.885	2.9	0.6	2.4	1.9	2.6	2	0.3	1.3	1	0.3
2	clear	5	Medium	55	44.9	40.6753	76.6416	99.8134	194.07	76.8097	52.3087	9.61549	94.9	127.885	2.9	0.6	2.4	1.9	2.6	2	0.3	1.3	1	0.3
2	clear	5	High	55	31.6	40.6753	76.6416	99.8134	194.07	76.8097	52.3087	9.61549	94.9	127.885	2.9	0.6	2.4	1.9	2.6	2	0.3	1.3	1	0.3
3	clear	5	Low	54.6	44.4	27.1753	58.0831	134.577	297.698	75.4877	46.0344	14.054	96.2	137.367	2.1	0.2	2.6	2.1	3.5	0.5	0.2	1.1	1.4	0.6
3	clear	5	Medium	54.6	36.8	27.1753	58.0831	134.577	297.698	75.4877	46.0344	14.054	96.2	137.367	2.1	0.2	2.6	2.1	3.5	0.5	0.2	1.1	1.4	0.6
3	clear	5	High	54.6	10.3	27.1753	58.0831	134.577	297.698	75.4877	46.0344	14.054	96.2	137.367	2.1	0.2	2.6	2.1	3.5	0.5	0.2	1.1	1.4	0.6
4	clear	5	Low	40.6	35	42.5262	79.4418	95.485	187.78	76.3449	52.4452	9.27616	93.9	114.137	2.5	0.2	2.9	3	5.8	0.3	0	1	2.3	2.6
4	clear	5	Medium	40.6	34.2	42.5262	79.4418	95.485	187.78	76.3449	52.4452	9.27616	93.9	114.137	2.5	0.2	2.9	3	5.8	0.3	0	1	2.3	2.6
4	clear	5	High	40.6	23.3	42.5262	79.4418	95.485	187.78	76.3449	52.4452	9.27616	93.9	114.137	2.5	0.2	2.9	3	5.8	0.3	0	1	2.3	2.6
5	clear	5	Low	50.4	40.1	37.2667	72.1589	99.1694	203.097	70.5295	50.5631	10.0333	94.2	125.633	3.8	0.7	3.4	1.7	4.2	2.2	0.6	1.5	0.7	0.7
5	clear	5	Medium	50.4	37.1	37.2667	72.1589	99.1694	203.097	70.5295	50.5631	10.0333	94.2	125.633	3.8	0.7	3.4	1.7	4.2	2.2	0.6	1.5	0.7	0.7
5	clear	5	High	50.4	20.8	37.2667	72.1589	99.1694	203.097	70.5295	50.5631	10.0333	94.2	125.633	3.8	0.7	3.4	1.7	4.2	2.2	0.6	1.5	0.7	0.7
6	clear	5	Low	41.2	35.7	40.9911	77.5433	100.162	198.825	78.9999	51.812	9.9427	94.1	98.0177	4	0.6	2.9	2.1	4.6	1.8	0.3	0.6	1.5	1.8
6	clear	5	Medium	41.2	34.8	40.9911	77.5433	100.162	198.825	78.9999	51.812	9.9427	94.1	98.0177	4	0.6	2.9	2.1	4.6	1.8	0.3	0.6	1.5	1.8
6	clear	5	High	41.2	22.9	40.9911	77.5433	100.162	198.825	78.9999	51.812	9.9427	94.1	98.0177	4	0.6	2.9	2.1	4.6	1.8	0.3	0.6	1.5	1.8
7	clear	5	Low	67.8	59.1	39.0266	74.0739	103.368	203.772	76.9603	51.6214	9.67561	95.5	147.797	1.8	0.1	3.4	2.1	1.4	0.7	0	2.6	0.6	0.6
7	clear	5	Medium	67.8	55.9	39.0266	74.0739	103.368	203.772	76.9603	51.6214	9.67561	95.5	147.797	1.8	0.1	3.4	2.1	1.4	0.7	0	2.6	0.6	0.6
7	clear	5	High	67.8	31.9	39.0266	74.0739	103.368	203.772	76.9603	51.6214	9.67561	95.5	147.797	1.8	0.1	3.4	2.1	1.4	0.7	0	2.6	0.6	0.6
8	clear	5	Low	63.9	56.1	38.3721	75.166	109.065	224.253	80.798	50.2618	10.1854	94.1	118.64	1.5	0.5	3.5	2.5	4.7	1.1	0.2	2.5	1.2	0.9
8	clear	5	Medium	63.9	52.4	38.3721	75.166	109.065	224.253	80.798	50.2618	10.1854	94.1	118.64	1.5	0.5	3.5	2.5	4.7	1.1	0.2	2.5	1.2	0.9
8	clear	5	High	63.9	32	38.3721	75.166	109.065	224.253	80.798	50.2618	10.1854	94.1	118.64	1.5	0.5	3.5	2.5	4.7	1.1	0.2	2.5	1.2	0.9
9	clear	5	Low	47.7	41.9	47.4175	83.2503	91.6205	166.641	76.9117	56.0124	7.50242	95.1	106.67	1.7	0.3	2.2	2.2	4.3	0.2	0.2	0.2	2.8	1.4
9	clear	5	Medium	47.7	41.2	47.4175	83.2503	91.6205	166.641	76.9117	56.0124	7.50242	95.1	106.67	1.7	0.3	2.2	2.2	4.3	0.2	0.2	0.2	2.8	1.4
9	clear	5	High	47.7	33.1	47.4175	83.2503	91.6205	166.641	76.9117	56.0124	7.50242	95.1	106.67	1.7	0.3	2.2	2.2	4.3	0.2	0.2	0.2	2.8	1.4
10	clear	5	Low	57.9	49	35.5198	69.1065	110.274	224.039	74.2857	50.3731	11.0151	95.2	156.686	1.7	0.7	3.2	2.3	3.2	0.5	0	1.6	2.2	0.7
10	clear	5	Medium	57.9	44.4	35.5198	69.1065	110.274	224.039	74.2857	50.3731	11.0151	95.2	156.686	1.7	0.7	3.2	2.3	3.2	0.5	0	1.6	2.2	0.7
10	clear	5	High	57.9	21.4	35.5198	69.1065	110.274	224.039	74.2857	50.3731	11.0151	95.2	156.686	1.7	0.7	3.2	2.3	3.2	0.5	0	1.6	2.2	0.7
1	clear	6	Low	64	31.1	38.6266	72.6492	108.322	213.235	77.1825	51.994	10.2956	94.8	142.226	1.8	0.3	1.9	2.3	3.6	0.8	0	1.2	2	1.4
1	clear	6	Medium	64	27.8	38.6266	72.6492	108.322	213.235	77.1825	51.994	10.2956	94.8	142.226	1.8	0.3	1.9	2.3	3.6	0.8	0	1.2	2	1.4
1	clear	6	High	64	11.3	38.6266	72.6492	108.322	213.235	77.1825	51.994	10.2956	94.8	142.226	1.8	0.3	1.9	2.3	3.6	0.8	0	1.2	2	1.4
2	clear	6	Low	55	33.2	40.6753	76.6416	99.8134	194.07	76.8097	52.3087	9.61549	94.9	127.885	2.9	0.6	2.4	1.9	2.6	2	0.3	1.3	1	0.3
2	clear	6	Medium	55	30.7	40.6753	76.6416	99.8134	194.07	76.8097	52.3087	9.61549	94.9	127.885	2.9	0.6	2.4	1.9	2.6	2	0.3	1.3	1	0.3
2	clear	6	High	55	11.5	40.6753	76.6416	99.8134	194.07	76.8097	52.3087	9.61549	94.9	127.885	2.9	0.6	2.4	1.9	2.6	2	0.3	1.3	1	0.3
3	clear	6	Low	54.6	11.4	27.1753	58.0831	134.577	297.698	75.4877	46.0344	14.054	96.2	137.367	2.1	0.2	2.6	2.1	3.5	0.5	0.2	1.1	1.4	0.6
3	clear	6	Medium	54.6	9.9	27.1753	58.0831	134.577	297.698	75.4877	46.0344	14.054	96.2	137.367	2.1	0.2	2.6	2.1	3.5	0.5	0.2	1.1	1.4	0.6
3	clear	6	High	54.6	6	27.1753	58.0831	134.577	297.698	75.4877	46.0344	14.054	96.2	137.367	2.1	0.2	2.6	2.1	3.5	0.5	0.2	1.1	1.4	0.6
4	clear	6	Low	40.6	25.3	42.5262	79.4418	95.485	187.78	76.3449	52.4452	9.27616	93.9	114.137	2.5	0.2	2.9	3	5.8	0.3	0	1	2.3	2.6
4	clear	6	Medium	40.6	21.5	42.5262	79.4418	95.485	187.78	76.3449	52.4452	9.27616	93.9	114.137	2.5	0.2	2.9	3	5.8	0.3	0	1	2.3	2.6
4	clear	6	High	40.6	8.3	42.5262	79.4418	95.485	187.78	76.3449	52.4452	9.27616	93.9	114.137	2.5	0.2	2.9	3	5.8	0.3	0	1	2.3	2.6
5	clear	6	Low	50.4	23.4	37.2667	72.1589	99.1694	203.097	70.5295	50.5631	10.0333	94.2	125.633	3.8	0.7	3.4	1.7	4.2	2.2	0.6	1.5	0.7	0.7
5	clear	6	Medium	50.4	19.1	37.2667	72.1589	99.1694	203.097	70.5295	50.5631	10.0333	94.2	125.633	3.8	0.7	3.4	1.7	4.2	2.2	0.6	1.5	0.7	0.7
5	clear	6	High	50.4	8.3	37.2667	72.1589	99.1694	203.097	70.5295	50.5631	10.0333	94.2	125.633	3.8	0.7	3.4	1.7	4.2	2.2	0.6	1.5	0.7	0.7
6	clear	6	Low	41.2	24.5	40.9911	77.5433	100.162	198.825	78.9999	51.812	9.9427	94.1	98.0177	4	0.6	2.9	2.1	4.6	1.8	0.3	0.6	1.5	1.8
6	clear	6	Medium	41.2	21.6	40.9911	77.5433	100.162	198.825	78.9999	51.812	9.9427	94.1	98.0177	4	0.6	2.9	2.1	4.6	1.8	0.3	0.6	1.5	1.8
6	clear	6	High	41.2	9.6	40.9911	77.5433	100.162	198.825	78.9999	51.812	9.9427	94.1	98.0177	4	0.6	2.9	2.1	4.6	1.8	0.3	0.6	1.5	1.8
7	clear	6	Low	67.8	33.4	39.0266	74.0739	103.368	203.772	76.9603	51.6214	9.67561	95.5	147.797	1.8	0.1	3.4	2.1	1.4	0.7	0	2.6	0.6	0.6
7	clear	6	Medium	67.8	30.6	39.0266	74.0739	103.368	203.772	76.9603	51.6214	9.67561	95.5	147.797	1.8	0.1	3.4	2.1	1.4	0.7	0	2.6	0.6	0.6
7	clear	6	High	67.8	11.1	39.0266	74.0739	103.368	203.772	76.9603	51.6214	9.67561	95.5	147.797	1.8	0.1	3.4	2.1	1.4	0.7	0	2.6	0.6	0.6
8	clear	6	Low	63.9	35	38.3721	75.166	109.065	224.253	80.798	50.2618	10.1854	94.1	118.64	1.5	0.5	3.5	2.5	4.7	1.1	0.2	2.5	1.2	0.9
8	clear	6	Medium	63.9	29.7	38.3721	75.166	109.065	224.253	80.798	50.2618	10.1854	94.1	118.64	1.5	0.5	3.5	2.5	4.7	1.1	0.2	2.5	1.2	0.9
8	clear	6	High	63.9	14.3	38.3721	75.166	109.065	224.253	80.798	50.2618	10.1854	94.1	118.64	1.5	0.5	3.5	2.5	4.7	1.1	0.2	2.5	1.2	0.9
9	clear	6	Low	47.7	36.2	47.4175	83.2503	91.6205	166.641	76.9117	56.0124	7.50242	95.1	106.67	1.7	0.3	2.2	2.2	4.3	0.2	0.2	0.2	2.8	1.4
9	clear	6	Medium	47.7	31	47.4175	83.2503	91.6205	166.641	76.9117	56.0124	7.50242	95.1	106.67	1.7	0.3	2.2	2.2	4.3	0.2	0.2	0.2	2.8	1.4
9	clear	6	High	47.7	7.9	47.4175	83.2503	91.6205	166.641	76.9117	56.0124	7.50242	95.1	106.67	1.7	0.3	2.2	2.2	4.3	0.2	0.2	0.2	2.8	1.4
10	clear	6	Low	57.9	23.1	35.5198	69.1065	110.274	224.039	74.2857	50.3731	11.0151	95.2	156.686	1.7	0.7	3.2	2.3	3.2	0.5	0	1.6	2.2	0.7
10	clear	6	Medium	57.9	20	35.5198	69.1065	110.274	224.039	74.2857	50.3731	11.0151	95.2	156.686	1.7	0.7	3.2	2.3	3.2	0.5	0	1.6	2.2	0.7
10	clear	6	High	57.9	9	35.5198	69.1065	110.274	224.039	74.2857	50.3731	11.0151	95.2	156.686	1.7	0.7	3.2	2.3	3.2	0.5	0	1.6	2.2	0.7
1	clear	7	Low	64	28.9	38.6164	72.6213	109.148	214.814	77.74	52.005	10.3453	88.7	139.885	1.7	0.3	2.2	2.4	10.2	0.8	0	1.6	2.1	7
1	clear	7	Medium	64	28.9	38.6164	72.6213	109.148	214.814	77.74	52.005	10.3453	95.2	139.885	1.8	0.3	2	2.6	2.3	0.8	0	1.2	2.1	0.9
1	clear	7	High	64	28.9	38.6164	72.6213	109.148	214.814	77.74	52.005	10.3453	96	139.885	1.8	0.3	2.3	2.6	0.6	0.8	0	1.3	2.1	0
2	clear	7	Low	55	31.5	40.6846	76.6277	100.622	195.58	77.4095	52.3284	9.67986	89.5	125.78	2.9	0.6	3	1.8	7.6	2	0.3	1.9	0.8	5.4
2	clear	7	Medium	55	31.5	40.6846	76.6277	100.622	195.58	77.4095	52.3284	9.67986	95.3	125.78	2.9	0.6	2.5	1.9	1.5	2	0.3	1.3	0.8	0.2
2	clear	7	High	55	31.5	40.6846	76.6277	100.622	195.58	77.4095	52.3284	9.67986	95.6	125.78	2.9	0.6	2.6	1.7	0.1	2	0.3	1.3	0.7	0
3	clear	7	Low	54.6	10.2	27.1633	58.0734	135.693	300.181	76.082	46.0311	14.1625	90	135.106	2.1	0.2	2.5	2.2	12.9	0.5	0.2	1.7	1.3	6.5
3	clear	7	Medium	54.6	10.2	27.1633	58.0734	135.693	300.181	76.082	46.0311	14.1625	96.8	135.106	2.1	0.2	2.8	2	2.1	0.5	0.2	1.3	1.3	0
3	clear	7	High	54.6	10.2	27.1633	58.0734	135.693	300.181	76.082	46.0311	14.1625	97.2	135.106	2.1	0.2	3.2	1.9	0.6	0.5	0.2	1.3	0.9	0
4	clear	7	Low	40.6	23.4	42.5089	79.4616	96.1848	189.264	76.9218	52.4095	9.34206	80.8	112.258	2.6	0.2	2.8	2.7	19.6	0.5	0	1.5	2	15.3
4	clear	7	Medium	40.6	23.4	42.5089	79.4616	96.1848	189.264	76.9218	52.4095	9.34206	95.4	112.258	2.5	0.2	2.8	3	3.1	0.3	0	1	2.6	0.8
4	clear	7	High	40.6	23.4	42.5089	79.4616	96.1848	189.264	76.9218	52.4095	9.34206	96.4	112.258	2.5	0.2	2.9	3	0.7	0.3	0	0.8	2.3	0.3
5	clear	7	Low	50.4	20.8	37.3271	72.2753	99.959	204.705	71.2268	50.5659	10.1046	92.1	123.682	3.9	0.7	3.3	1.4	9.5	2.2	0.6	1.5	0.7	2.8
5	clear	7	Medium	50.4	20.8	37.3271	72.2753	99.959	204.705	71.2268	50.5659	10.1046	94.6	123.682	3.8	0.7	3.4	1.7	2.5	2.2	0.6	1.5	0.7	0.4
5	clear	7	High	50.4	20.8	37.3271	72.2753	99.959	204.705	71.2268	50.5659	10.1046	95	123.682	3.8	0.7	3.4	1.7	0.8	2.2	0.6	1.5	0.7	0
6	clear	7	Low	41.2	23	41.1519	77.6714	100.979	200.408	79.7194	51.877	9.98819	79.8	96.4042	4	0.6	2.7	2.1	19.1	1.8	0.3	0.9	1.5	16.1
6	clear	7	Medium	41.2	23	41.1519	77.6714	100.979	200.408	79.7194	51.877	9.98819	95.3	96.4042	4	0.6	3	2.1	3	1.8	0.3	0.6	1.5	0.6
6	clear	7	High	41.2	23	41.1519	77.6714	100.979	200.408	79.7194	51.877	9.98819	96.2	96.4042	4	0.6	3.1	1.8	0.5	1.8	0.3	0.6	1.2	0
7	clear	7	Low	67.8	31.9	39.0556	74.1353	104.247	205.516	77.6812	51.6195	9.74385	95.1	145.364	1.8	0.1	3.4	1.7	4.3	0.7	0	2.4	0.6	1.2
7	clear	7	Medium	67.8	31.9	39.0556	74.1353	104.247	205.516	77.6812	51.6195	9.74385	95.9	145.364	1.8	0.1	3.3	2.1	1.1	0.7	0	2.5	0.6	0.4
7	clear	7	High	67.8	31.9	39.0556	74.1353	104.247	205.516	77.6812	51.6195	9.74385	96.2	145.364	1.8	0.1	3.2	1.8	0.4	0.7	0	2.4	0.6	0.1
8	clear	7	Low	63.9	32	38.3752	75.1454	109.994	226.089	81.461	50.2774	10.2637	90	116.804	1.5	0.5	3	2.6	11.4	1.1	0.2	2.2	1.4	5.3
8	clear	7	Medium	63.9	32	38.3752	75.1454	109.994	226.089	81.461	50.2774	10.2637	94.8	116.804	1.5	0.6	3.4	2.3	3.6	1.1	0.2	2.3	1.2	0.3
8	clear	7	High	63.9	32	38.3752	75.1454	109.994	226.089	81.461	50.2774	10.2637	95.5	116.804	1.5	0.6	3.6	2.3	1.1	1.1	0.2	2	1.2	0
9	clear	7	Low	47.7	33.1	47.4175	83.2503	92.384	168.029	77.5526	56.0124	7.56494	88.3	104.914	1.7	0.3	2	1.8	14	0.2	0.2	0.9	2.1	8.2
9	clear	7	Medium	47.7	33.1	47.4175	83.2503	92.384	168.029	77.5526	56.0124	7.56494	96	104.914	1.7	0.3	2.3	2.3	3.2	0.2	0.2	0.2	2.8	0.5
9	clear	7	High	47.7	33.1	47.4175	83.2503	92.384	168.029	77.5526	56.0124	7.56494	96.3	104.914	1.7	0.3	2.1	2.3	0.9	0.2	0.2	0.2	2.8	0.2
10	clear	7	Low	57.9	21.4	35.5036	69.0656	111.134	225.831	74.7835	50.3739	11.0926	85.8	153.99	1.7	0.7	3	2.1	13.3	0.5	0	2.1	2.1	9.7
10	clear	7	Medium	57.9	21.4	35.5036	69.0656	111.134	225.831	74.7835	50.3739	11.0926	95.8	153.99	1.7	0.7	3.1	2.2	2.2	0.5	0	1.3	2	0.5
10	clear	7	High	57.9	21.4	35.5036	69.0656	111.134	225.831	74.7835	50.3739	11.0926	96.3	153.99	1.7	0.7	3.2	2.2	0.7	0.5	0	1	2.1	0.1
1	clear	8	Low	63.8	28.8	38.6164	72.6213	109.148	214.814	77.74	52.005	10.3453	94	140.235	1.7	0.2	2.1	2.6	4	0.8	0	1.3	2.3	1.7
1	clear	8	Medium	64.7	29.2	38.6164	72.6213	109.148	214.814	77.74	52.005	10.3453	94.5	138.37	1.7	0.3	2.1	1.6	4	0.8	0	1.3	1.8	1.7
1	clear	8	High	64.9	29.3	38.6164	72.6213	109.148	214.814	77.74	52.005	10.3453	94.8	138.02	1.7	0.3	2.1	1.4	3.9	0.8	0	1.3	1.6	1.7
2	clear	8	Low	54.6	31.3	40.6846	76.6277	100.622	195.58	77.4095	52.3284	9.67986	94.9	126.596	2.9	0.6	2.6	2	2.5	2	0.3	1.3	1	0.3
2	clear	8	Medium	55.3	31.7	40.6846	76.6277	100.622	195.58	77.4095	52.3284	9.67986	95.3	125.081	2.9	0.6	2.5	1.5	2.6	2	0.3	1.3	0.7	0.3
2	clear	8	High	55.5	31.8	40.6846	76.6277	100.622	195.58	77.4095	52.3284	9.67986	95.4	124.614	2.9	0.6	2.5	1.4	2.6	2	0.3	1.3	0.5	0.3
3	clear	8	Low	54.4	10.1	27.1633	58.0734	135.693	300.181	76.082	46.0311	14.1625	95.7	135.572	2.1	0.2	2.6	2.5	3.9	0.5	0.2	1.3	1.6	0.8
3	clear	8	Medium	54.9	10.2	27.1633	58.0734	135.693	300.181	76.082	46.0311	14.1625	96.5	134.406	2.1	0.2	2.6	1.3	4.1	0.5	0.2	1.3	0.8	0.8
3	clear	8	High	55.4	10.3	27.1633	58.0734	135.693	300.181	76.082	46.0311	14.1625	96.5	133.241	2.2	0.2	2.6	1.1	3.7	0.6	0.2	1.3	0.6	0.8
4	clear	8	Low	40.4	23.3	42.5089	79.4616	96.1848	189.264	76.9218	52.4095	9.34206	93.1	112.724	2.5	0.2	3	3.3	6.6	0.3	0	1.3	2.3	3.1
4	clear	8	Medium	41	23.6	42.5089	79.4616	96.1848	189.264	76.9218	52.4095	9.34206	93.4	111.092	2.4	0.2	3	2.3	6.8	0.3	0	1.3	2	3.1
4	clear	8	High	41.4	23.8	42.5089	79.4616	96.1848	189.264	76.9218	52.4095	9.34206	93.4	110.16	2.4	0.2	3.2	2.2	6.3	0.3	0	1.5	2	2.8
5	clear	8	Low	50.1	20.7	37.3271	72.2753	99.959	204.705	71.2268	50.5659	10.1046	94	124.381	3.7	0.7	3.4	2.1	4.4	2.2	0.6	1.5	0.7	0.9
5	clear	8	Medium	50.9	21	37.3271	72.2753	99.959	204.705	71.2268	50.5659	10.1046	94	122.516	3.7	0.6	3.3	1.3	4.6	2.2	0.6	1.5	0.7	0.9
5	clear	8	High	51.1	21.1	37.3271	72.2753	99.959	204.705	71.2268	50.5659	10.1046	94	121.933	3.5	0.6	3.3	1.1	4.5	2.2	0.6	1.5	0.7	0.9
6	clear	8	Low	40.8	22.7	41.1519	77.6714	100.979	200.408	79.7194	51.877	9.98819	93.3	97.4534	3.9	0.6	2.6	2.6	5.5	1.8	0.3	0.6	1.5	2.9
6	clear	8	Medium	42	23.4	41.1519	77.6714	100.979	200.408	79.7194	51.877	9.98819	93.5	94.6557	3.7	0.2	2.6	1.6	5.8	1.8	0.3	0.6	1.2	2.9
6	clear	8	High	42.3	23.6	41.1519	77.6714	100.979	200.408	79.7194	51.877	9.98819	93.5	93.9562	3.6	0.1	2.6	1.5	5.6	1.8	0.3	0.6	1.2	2.9
7	clear	8	Low	67.4	31.7	39.0556	74.1353	104.247	205.516	77.6812	51.6195	9.74385	94.9	146.18	1.8	0.1	3.3	2.6	1.5	0.7	0	2.6	0.9	0.8
7	clear	8	Medium	68.5	32.3	39.0556	74.1353	104.247	205.516	77.6812	51.6195	9.74385	95.7	143.849	1.8	0.1	3.3	1.1	1.5	0.7	0	2.5	0.2	0.8
7	clear	8	High	68.6	32.3	39.0556	74.1353	104.247	205.516	77.6812	51.6195	9.74385	95.7	143.499	1.8		3.3	1.1	1.5	0.7	0	2.5	0.2	0.8
8	clear	8	Low	63.5	31.8	38.3752	75.1454	109.994	226.089	81.461	50.2774	10.2637	94.1	117.504	1.5	0.5	3.5	2.7	4.9	1.1	0.2	2.5	1.2	0.9
8	clear	8	Medium	64.5	32.4	38.3752	75.1454	109.994	226.089	81.461	50.2774	10.2637	94.2	115.638	1.5	0.5	3.5	1.5	5.4	1.1	0.2	2.5	1.1	0.9
8	clear	8	High	65.2	32.7	38.3752	75.1454	109.994	226.089	81.461	50.2774	10.2637	94.2	114.473	1.5	0.4	3.5	1.3	5	1.1	0.2	2.5	1.1	0.9
9	clear	8	Low	47.3	32.9	47.4175	83.2503	92.384	168.029	77.5526	56.0124	7.56494	94.6	105.73	1.7	0.3	2.3	2.6	4.6	0.2	0.2	0.5	2.8	1.6
9	clear	8	Medium	48.1	33.4	47.4175	83.2503	92.384	168.029	77.5526	56.0124	7.56494	95.6	103.981	1.7	0.1	2.1	1.1	5.2	0.2	0.2	0.2	1.4	2.3
9	clear	8	High	48.3	33.6	47.4175	83.2503	92.384	168.029	77.5526	56.0124	7.56494	96.3	103.515	1.7	0.1	2.1	1.1	4.6	0.2	0.2	0.2	1.4	1.6
10	clear	8	Low	57.2	21.2	35.5036	69.0656	111.134	225.831	74.7835	50.3739	11.0926	94.9	155.855	1.6	0.7	2.9	2.8	3.7	0.5	0	1.4	2.5	0.8
10	clear	8	Medium	58.7	21.7	35.5036	69.0656	111.134	225.831	74.7835	50.3739	11.0926	95.4	152.009	1.6	0.2	3	1.8	4.1	0.5	0	1.4	1.8	0.9
10	clear	8	High	59.1	21.9	35.5036	69.0656	111.134	225.831	74.7835	50.3739	11.0926	95.7	150.843	1.5	0.1	3.1	1.5	4	0.5	0	1.4	1.6	0.9
1	clear	9	Low	64	28.9	38.6164	72.6213	109.148	214.814	77.74	52.005	10.3453	94.3	139.885	1.7	0.3	2.1	2.4	4	0.8	0	1.3	2.1	1.7
1	clear	9	High	61.9	28.9	39.0464	73.1821	111.488	219.205	79.932	52.1969	10.5339	94.1	139.885	1.7	0.3	2.1	2.4	4	0.8	0	1.3	2.2	1.7
2	clear	9	Low	55	31.5	40.6846	76.6277	100.622	195.58	77.4095	52.3284	9.67986	94.9	125.78	2.9	0.6	2.5	1.9	2.6	2	0.3	1.3	1	0.3
2	clear	9	High	53	31.5	41.2529	77.423	102.858	199.559	79.7799	52.5562	9.82495	95.5	125.78	2.9	0.6	2.5	1.9	2.6	1.7	0.2	1.4	0.9	0.3
3	clear	9	Low	54.6	10.2	27.1633	58.0734	135.693	300.181	76.082	46.0311	14.1625	95.9	135.106	2.1	0.2	2.6	2.2	3.9	0.5	0.2	1.3	1.4	0.8
3	clear	9	High	52.2	10.2	27.5034	58.7824	139.713	308.904	79.0927	46.0786	14.5072	96.5	135.106	2.1	0.2	2.6	2.2	3.9	0.5	0.2	0.7	1.5	0.7
4	clear	9	Low	40.6	23.4	42.5089	79.4616	96.1848	189.264	76.9218	52.4095	9.34206	93.1	112.258	2.5	0.2	3	3	6.6	0.3	0	1.3	2.3	3.1
4	clear	9	High	38.9	23.4	42.617	79.6921	99.2677	195.068	79.5178	52.455	9.59911	93.9	112.258	2.5	0.2	3	3	6.6	0	0	1.3	2.1	2.7
5	clear	9	Low	50.5	20.8	37.2599	72.1443	99.9597	204.619	71.0977	50.5896	10.1062	94	123.682	3.8	0.7	3.4	1.7	4.4	2.2	0.6	1.5	0.7	0.9
5	clear	9	High	47.7	20.8	37.183	72.3553	103.983	213.271	74.5238	50.2749	10.4897	95.1	123.682	3.8	0.7	3.4	1.7	4.4	1.8	0.6	1	0.8	0.8
6	clear	9	Low	41.2	23	41.1519	77.6714	100.979	200.408	79.7194	51.877	9.98819	93.3	96.4042	4	0.6	2.7	2.1	5.7	1.8	0.3	0.6	1.5	2.9
6	clear	9	High	39.8	23	41.6457	78.4617	103.502	205.465	82.1677	51.9293	10.1711	93.9	96.4042	4	0.6	2.7	2.1	5.7	1.2	0.3	0.6	1.2	3
7	clear	9	Low	67.9	31.9	38.9678	73.9711	104.122	205.326	77.5033	51.5943	9.74029	95.3	145.364	1.8	0.1	3.4	2	1.5	0.7	0	2.6	0.6	0.8
7	clear	9	High	65	31.9	39.3314	74.5607	107.335	211.294	80.3626	51.7541	9.96484	95.8	145.364	1.8	0.1	3.4	2	1.5	0.5	0	2.5	0.6	0.6
8	clear	9	Low	64.3	32	38.1457	74.6997	109.655	225.689	80.9658	50.2076	10.2597	93.8	116.804	1.5	0.5	3.5	2.5	4.9	1.1	0.3	2.5	1.4	0.9
8	clear	9	High	62.4	32	38.5844	75.6767	111.769	229.775	83.1271	50.1984	10.4114	94.4	116.804	1.5	0.5	3.5	2.5	4.9	0.6	0.2	2.6	1.3	1
9	clear	9	Low	47.7	33.1	47.4175	83.2503	92.384	168.029	77.5526	56.0124	7.56494	94.6	104.914	1.7	0.3	2.3	2.2	4.7	0.2	0.2	0.5	2.8	1.6
9	clear	9	High	46.6	33.1	47.9144	83.8927	93.8504	170.299	79.1026	56.2709	7.63366	94.7	104.914	1.7	0.3	2.3	2.2	4.7	0.2	0.2	0.5	2.6	1.7
10	clear	9	Low	57.9	21.4	35.5036	69.0656	111.134	225.831	74.7835	50.3739	11.0926	95.2	153.99	1.7	0.7	3	2.3	3.9	0.5	0	1.4	2.2	0.8
10	clear	9	High	56.5	21.4	35.8125	69.5981	112.759	229.09	76.3764	50.4387	11.2136	95	153.99	1.7	0.7	3	2.3	3.9	0.5	0	1.5	2.3	0.8
1	clear	10	Low	64	28.9	38.6164	72.6213	109.148	214.814	77.74	52.005	10.3453	94.3	139.885	1.7	0.3	2.1	2.4	4	0.8	0	1.3	2.1	1.7
1	clear	10	High	64	28.9	38.6164	72.6213	109.148	214.814	77.74	52.005	10.3453	94.3	139.885	1.7	0.3	2.1	2.4	4	0.8	0	1.3	2.1	1.7
2	clear	10	Low	55	31.5	40.6846	76.6277	100.622	195.58	77.4095	52.3284	9.67986	94.9	125.78	2.9	0.6	2.5	1.9	2.6	2	0.3	1.3	1	0.3
2	clear	10	High	55	31.5	40.6846	76.6277	100.622	195.58	77.4095	52.3284	9.67986	94.9	125.78	2.9	0.6	2.5	1.9	2.6	2	0.3	1.3	1	0.3
3	clear	10	Low	54.6	10.2	27.1633	58.0734	135.693	300.181	76.082	46.0311	14.1625	95.9	135.106	2.1	0.2	2.6	2.2	3.9	0.5	0.2	1.3	1.4	0.8
3	clear	10	High	54.6	10.2	27.1633	58.0734	135.693	300.181	76.082	46.0311	14.1625	95.9	135.106	2.1	0.2	2.6	2.2	3.9	0.5	0.2	1.3	1.4	0.8
4	clear	10	Low	40.6	23.4	42.5089	79.4616	96.1848	189.264	76.9218	52.4095	9.34206	93.1	112.258	2.5	0.2	3	3	6.6	0.3	0	1.3	2.3	3.1
4	clear	10	High	40.6	23.4	42.5089	79.4616	96.1848	189.264	76.9218	52.4095	9.34206	93.1	112.258	2.5	0.2	3	3	6.6	0.3	0	1.3	2.3	3.1
5	clear	10	Low	50.4	20.8	37.3271	72.2753	99.959	204.705	71.2268	50.5659	10.1046	94	123.682	3.8	0.7	3.4	1.7	4.4	2.2	0.6	1.5	0.7	0.9
5	clear	10	High	50.4	20.8	37.3271	72.2753	99.959	204.705	71.2268	50.5659	10.1046	94	123.682	3.8	0.7	3.4	1.7	4.4	2.2	0.6	1.5	0.7	0.9
6	clear	10	Low	41.2	23	41.1519	77.6714	100.979	200.408	79.7194	51.877	9.98819	93.3	96.4042	4	0.6	2.7	2.1	5.7	1.8	0.3	0.6	1.5	2.9
6	clear	10	High	41.2	23	41.1519	77.6714	100.979	200.408	79.7194	51.877	9.98819	93.3	96.4042	4	0.6	2.7	2.1	5.7	1.8	0.3	0.6	1.5	2.9
7	clear	10	Low	67.8	31.9	39.0556	74.1353	104.247	205.516	77.6812	51.6195	9.74385	95.3	145.364	1.8	0.1	3.4	2	1.5	0.7	0	2.6	0.6	0.8
7	clear	10	High	67.8	31.9	39.0556	74.1353	104.247	205.516	77.6812	51.6195	9.74385	95.3	145.364	1.8	0.1	3.4	2	1.5	0.7	0	2.6	0.6	0.8
8	clear	10	Low	63.9	32	38.3752	75.1454	109.994	226.089	81.461	50.2774	10.2637	94.1	116.804	1.5	0.5	3.5	2.5	4.9	1.1	0.2	2.5	1.2	0.9
8	clear	10	High	63.9	32	38.3752	75.1454	109.994	226.089	81.461	50.2774	10.2637	94.1	116.804	1.5	0.5	3.5	2.5	4.9	1.1	0.2	2.5	1.2	0.9
9	clear	10	Low	47.7	33.1	47.4175	83.2503	92.384	168.029	77.5526	56.0124	7.56494	94.6	104.914	1.7	0.3	2.3	2.2	4.7	0.2	0.2	0.5	2.8	1.6
9	clear	10	High	47.7	33.1	47.4175	83.2503	92.384	168.029	77.5526	56.0124	7.56494	94.6	104.914	1.7	0.3	2.3	2.2	4.7	0.2	0.2	0.5	2.8	1.6
10	clear	10	Low	57.9	21.4	35.5036	69.0656	111.134	225.831	74.7835	50.3739	11.0926	95.2	153.99	1.7	0.7	3	2.3	3.9	0.5	0	1.4	2.2	0.8
10	clear	10	High	57.9	21.4	35.5036	69.0656	111.134	225.831	74.7835	50.3739	11.0926	95.2	153.99	1.7	0.7	3	2.3	3.9	0.5	0	1.4	2.2	0.8
1	clear	11	Low	64	61.7	38.6164	72.6213	109.148	214.814	77.74	52.005	10.3453	94.3	139.885	1.7	0.3	2.1	2.4	4	0.8	0	1.3	2.1	1.7
1	clear	11	Medium	64	41	38.6164	72.6213	109.148	214.814	77.74	52.005	10.3453	94.3	139.885	1.7	0.3	2.1	2.4	4	0.8	0	1.3	2.1	1.7
1	clear	11	High	64	11.8	38.6164	72.6213	109.148	214.814	77.74	52.005	10.3453	94.3	139.885	1.7	0.3	2.1	2.4	4	0.8	0	1.3	2.1	1.7
2	clear	11	Low	55	52.6	40.6846	76.6277	100.622	195.58	77.4095	52.3284	9.67986	94.9	125.78	2.9	0.6	2.5	1.9	2.6	2	0.3	1.3	1	0.3
2	clear	11	Medium	55	39.5	40.6846	76.6277	100.622	195.58	77.4095	52.3284	9.67986	94.9	125.78	2.9	0.6	2.5	1.9	2.6	2	0.3	1.3	1	0.3
2	clear	11	High	55	11.8	40.6846	76.6277	100.622	195.58	77.4095	52.3284	9.67986	94.9	125.78	2.9	0.6	2.5	1.9	2.6	2	0.3	1.3	1	0.3
3	clear	11	Low	54.6	48.7	27.1633	58.0734	135.693	300.181	76.082	46.0311	14.1625	95.9	135.106	2.1	0.2	2.6	2.2	3.9	0.5	0.2	1.3	1.4	0.8
3	clear	11	Medium	54.6	25.3	27.1633	58.0734	135.693	300.181	76.082	46.0311	14.1625	95.9	135.106	2.1	0.2	2.6	2.2	3.9	0.5	0.2	1.3	1.4	0.8
3	clear	11	High	54.6	6	27.1633	58.0734	135.693	300.181	76.082	46.0311	14.1625	95.9	135.106	2.1	0.2	2.6	2.2	3.9	0.5	0.2	1.3	1.4	0.8
4	clear	11	Low	40.6	39.6	42.5089	79.4616	96.1848	189.264	76.9218	52.4095	9.34206	93.1	112.258	2.5	0.2	3	3	6.6	0.3	0	1.3	2.3	3.1
4	clear	11	Medium	40.6	29.7	42.5089	79.4616	96.1848	189.264	76.9218	52.4095	9.34206	93.1	112.258	2.5	0.2	3	3	6.6	0.3	0	1.3	2.3	3.1
4	clear	11	High	40.6	8.6	42.5089	79.4616	96.1848	189.264	76.9218	52.4095	9.34206	93.1	112.258	2.5	0.2	3	3	6.6	0.3	0	1.3	2.3	3.1
5	clear	11	Low	50.4	46.9	37.3271	72.2753	99.959	204.705	71.2268	50.5659	10.1046	94	123.682	3.8	0.7	3.4	1.7	4.4	2.2	0.6	1.5	0.7	0.9
5	clear	11	Medium	50.4	29.4	37.3271	72.2753	99.959	204.705	71.2268	50.5659	10.1046	94	123.682	3.8	0.7	3.4	1.7	4.4	2.2	0.6	1.5	0.7	0.9
5	clear	11	High	50.4	8.7	37.3271	72.2753	99.959	204.705	71.2268	50.5659	10.1046	94	123.682	3.8	0.7	3.4	1.7	4.4	2.2	0.6	1.5	0.7	0.9
6	clear	11	Low	41.2	40.3	41.1519	77.6714	100.979	200.408	79.7194	51.877	9.98819	93.3	96.4042	4	0.6	2.7	2.1	5.7	1.8	0.3	0.6	1.5	2.9
6	clear	11	Medium	41.2	29.7	41.1519	77.6714	100.979	200.408	79.7194	51.877	9.98819	93.3	96.4042	4	0.6	2.7	2.1	5.7	1.8	0.3	0.6	1.5	2.9
6	clear	11	High	41.2	10	41.1519	77.6714	100.979	200.408	79.7194	51.877	9.98819	93.3	96.4042	4	0.6	2.7	2.1	5.7	1.8	0.3	0.6	1.5	2.9
7	clear	11	Low	67.8	65.4	39.0556	74.1353	104.247	205.516	77.6812	51.6195	9.74385	95.3	145.364	1.8	0.1	3.4	2	1.5	0.7	0	2.6	0.6	0.8
7	clear	11	Medium	67.8	47.4	39.0556	74.1353	104.247	205.516	77.6812	51.6195	9.74385	95.3	145.364	1.8	0.1	3.4	2	1.5	0.7	0	2.6	0.6	0.8
7	clear	11	High	67.8	11.5	39.0556	74.1353	104.247	205.516	77.6812	51.6195	9.74385	95.3	145.364	1.8	0.1	3.4	2	1.5	0.7	0	2.6	0.6	0.8
8	clear	11	Low	63.9	62.1	38.3752	75.1454	109.994	226.089	81.461	50.2774	10.2637	94.1	116.804	1.5	0.5	3.5	2.5	4.9	1.1	0.2	2.5	1.2	0.9
8	clear	11	Medium	63.9	44.3	38.3752	75.1454	109.994	226.089	81.461	50.2774	10.2637	94.1	116.804	1.5	0.5	3.5	2.5	4.9	1.1	0.2	2.5	1.2	0.9
8	clear	11	High	63.9	14.4	38.3752	75.1454	109.994	226.089	81.461	50.2774	10.2637	94.1	116.804	1.5	0.5	3.5	2.5	4.9	1.1	0.2	2.5	1.2	0.9
9	clear	11	Low	47.7	46.7	47.4175	83.2503	92.384	168.029	77.5526	56.0124	7.56494	94.6	104.914	1.7	0.3	2.3	2.2	4.7	0.2	0.2	0.5	2.8	1.6
9	clear	11	Medium	47.7	36.9	47.4175	83.2503	92.384	168.029	77.5526	56.0124	7.56494	94.6	104.914	1.7	0.3	2.3	2.2	4.7	0.2	0.2	0.5	2.8	1.6
9	clear	11	High	47.7	8.1	47.4175	83.2503	92.384	168.029	77.5526	56.0124	7.56494	94.6	104.914	1.7	0.3	2.3	2.2	4.7	0.2	0.2	0.5	2.8	1.6
10	clear	11	Low	57.9	55.2	35.5036	69.0656	111.134	225.831	74.7835	50.3739	11.0926	95.2	153.99	1.7	0.7	3	2.3	3.9	0.5	0	1.4	2.2	0.8
10	clear	11	Medium	57.9	34.9	35.5036	69.0656	111.134	225.831	74.7835	50.3739	11.0926	95.2	153.99	1.7	0.7	3	2.3	3.9	0.5	0	1.4	2.2	0.8
10	clear	11	High	57.9	9.3	35.5036	69.0656	111.134	225.831	74.7835	50.3739	11.0926	95.2	153.99	1.7	0.7	3	2.3	3.9	0.5	0	1.4	2.2	0.8
1	clear	12	Low	63.8	28.8	38.6164	72.6213	109.148	214.814	77.74	52.005	10.3453	88.4	140.235	1.7	0.2	2.2	2.7	10.1	0.8	0	1.6	2.3	7
1	clear	12	High	64.9	29.3	38.6164	72.6213	109.148	214.814	77.74	52.005	10.3453	96.4	138.02	1.7	0.3	2.3	1.8	0.5	0.8	0	1.3	1.7	0
2	clear	12	Low	54.6	31.3	40.6846	76.6277	100.622	195.58	77.4095	52.3284	9.67986	89.5	126.596	2.9	0.6	2.9	2.1	7.5	2	0.3	1.9	0.8	5.4
2	clear	12	High	55.5	31.8	40.6846	76.6277	100.622	195.58	77.4095	52.3284	9.67986	95.8	124.614	2.9	0.6	2.6	1.5	0.1	2	0.3	1.3	0.5	0
3	clear	12	Low	54.4	10.1	27.1633	58.0734	135.693	300.181	76.082	46.0311	14.1625	89.9	135.572	2.1	0.2	2.5	2.6	12.8	0.5	0.2	1.7	1.4	6.5
3	clear	12	High	55.4	10.3	27.1633	58.0734	135.693	300.181	76.082	46.0311	14.1625	97.3	133.241	2.2	0.2	3.1	1.2	0.5	0.6	0.2	1.1	0.8	0
4	clear	12	Low	40.4	23.3	42.5089	79.4616	96.1848	189.264	76.9218	52.4095	9.34206	80.6	112.724	2.6	0.2	2.8	3.2	19.5	0.5	0	1.5	2.3	15.3
4	clear	12	High	41.4	23.8	42.5089	79.4616	96.1848	189.264	76.9218	52.4095	9.34206	96.4	110.16	2.4	0.2	3.1	2.4	0.4	0.3	0	1	2.3	0
5	clear	12	Low	50.1	20.7	37.3271	72.2753	99.959	204.705	71.2268	50.5659	10.1046	92.1	124.381	3.8	0.7	3.3	1.8	9.4	2.2	0.6	1.5	0.7	2.8
5	clear	12	High	51.1	21.1	37.3271	72.2753	99.959	204.705	71.2268	50.5659	10.1046	95	121.933	3.5	0.6	3.5	1.2	0.7	2.2	0.6	1.5	0.7	0
6	clear	12	Low	40.8	22.7	41.1519	77.6714	100.979	200.408	79.7194	51.877	9.98819	79.8	97.4534	3.9	0.6	2.6	2.8	18.8	1.8	0.3	0.9	1.5	16.1
6	clear	12	High	42.3	23.6	41.1519	77.6714	100.979	200.408	79.7194	51.877	9.98819	96.2	93.9562	3.6	0.1	3.1	1.5	0.5	1.8	0.3	0.6	1.2	0
7	clear	12	Low	67.4	31.7	39.0556	74.1353	104.247	205.516	77.6812	51.6195	9.74385	94.7	146.18	1.8	0.1	3.3	2.4	4.3	0.7	0	2.4	1.1	1.2
7	clear	12	High	68.6	32.3	39.0556	74.1353	104.247	205.516	77.6812	51.6195	9.74385	96.6	143.499	1.8		3.2	1.2	0.4	0.7	0	2.2	0.4	0.1
8	clear	12	Low	63.5	31.8	38.3752	75.1454	109.994	226.089	81.461	50.2774	10.2637	90	117.504	1.5	0.5	3	2.8	11.3	1.1	0.2	2.2	1.4	5.3
8	clear	12	High	65.2	32.7	38.3752	75.1454	109.994	226.089	81.461	50.2774	10.2637	95.6	114.473	1.5	0.4	3.6	1.4	1	1.1	0.2	2	1.1	0
9	clear	12	Low	47.3	32.9	47.4175	83.2503	92.384	168.029	77.5526	56.0124	7.56494	88.3	105.73	1.7	0.3	2	2.2	13.9	0.2	0.2	0.9	2.1	8.2
9	clear	12	High	48.3	33.6	47.4175	83.2503	92.384	168.029	77.5526	56.0124	7.56494	97.2	103.515	1.7	0.1	2.1	1.8	0.7	0.2	0.2	0.2	2.1	0
10	clear	12	Low	57.2	21.2	35.5036	69.0656	111.134	225.831	74.7835	50.3739	11.0926	85.5	155.855	1.6	0.7	2.9	2.8	13	0.5	0	2.1	2.4	9.7
10	clear	12	High	59.1	21.9	35.5036	69.0656	111.134	225.831	74.7835	50.3739	11.0926	96.6	150.843	1.5	0.1	3.2	1.7	0.7	0.5	0	1	1.8	0.1
1	clear	13	Low	63.8	61.5	38.6164	72.6213	109.148	214.814	77.74	52.005	10.3453	88.4	140.235	1.7	0.2	2.2	2.7	10.1	0.8	0	1.6	2.3	7
1	clear	13	High	62.8	11.9	39.0464	73.1821	111.488	219.205	79.932	52.1969	10.5339	96.2	138.02	1.7	0.3	2.3	1.8	0.5	0.8	0	1.3	1.7	0
2	clear	13	Low	54.6	52.3	40.6846	76.6277	100.622	195.58	77.4095	52.3284	9.67986	89.5	126.596	2.9	0.6	2.9	2.1	7.5	2	0.3	1.9	0.8	5.4
2	clear	13	High	53.7	11.9	41.2111	77.3408	102.655	199.145	79.5531	52.5635	9.81728	96.2	124.614	2.9	0.6	2.6	1.5	0.1	1.7	0.2	1.4	0.5	0
3	clear	13	Low	54.4	48.6	27.1633	58.0734	135.693	300.181	76.082	46.0311	14.1625	89.9	135.572	2.1	0.2	2.5	2.6	12.8	0.5	0.2	1.7	1.4	6.5
3	clear	13	High	53	6.1	27.4827	58.7296	139.542	308.5	78.978	46.0945	14.4925	97.7	133.241	2.2	0.2	3.1	1.2	0.5	0.7	0.2	0.7	0.8	0
4	clear	13	Low	40.4	39.4	42.5089	79.4616	96.1848	189.264	76.9218	52.4095	9.34206	80.6	112.724	2.6	0.2	2.8	3.2	19.5	0.5	0	1.5	2.3	15.3
4	clear	13	High	39.8	8.8	42.6089	79.6619	99.0661	194.656	79.349	52.4696	9.57888	96.8	110.16	2.4	0.2	3.1	2.4	0.4	0	0	1.1	2.1	0
5	clear	13	Low	50.2	46.7	37.2599	72.1443	99.9597	204.619	71.0977	50.5896	10.1062	92.2	124.381	3.8	0.7	3.3	1.8	9.4	2.2	0.6	1.5	0.7	2.8
5	clear	13	High	48.4	8.8	37.183	72.3553	103.983	213.271	74.5238	50.2749	10.4897	95.8	121.933	3.5	0.6	3.5	1.2	0.7	1.8	0.6	1	0.8	0
6	clear	13	Low	40.8	39.8	41.1519	77.6714	100.979	200.408	79.7194	51.877	9.98819	79.8	97.4534	3.9	0.6	2.6	2.8	18.8	1.8	0.3	0.9	1.5	16.1
6	clear	13	High	40.9	10.3	41.534	78.2494	103.401	205.218	81.9366	51.9441	10.1749	97	93.9562	3.6	0.1	3.1	1.5	0.5	1.2	0.3	0.6	0.9	0
7	clear	13	Low	67.5	65.1	38.9678	73.9711	104.122	205.326	77.5033	51.5943	9.74029	94.7	146.18	1.8	0.1	3.3	2.4	4.3	0.7	0	2.4	1.1	1.2
7	clear	13	High	65.9	11.6	39.3314	74.5607	107.335	211.294	80.3626	51.7541	9.96484	97	143.499	1.8		3.2	1.2	0.4	0.5	0	2.1	0.2	0.1
8	clear	13	Low	63.9	61.7	38.1457	74.6997	109.655	225.689	80.9658	50.2076	10.2597	89.8	117.504	1.5	0.5	3	2.8	11.3	1.1	0.3	2.2	1.6	5.3
8	clear	13	High	63.6	14.7	38.5844	75.6767	111.769	229.775	83.1271	50.1984	10.4114	96	114.473	1.5	0.4	3.6	1.4	1	0.6	0.2	2.1	1.1	0
9	clear	13	Low	47.3	46.3	47.4175	83.2503	92.384	168.029	77.5526	56.0124	7.56494	88.3	105.73	1.7	0.3	2	2.2	13.9	0.2	0.2	0.9	2.1	8.2
9	clear	13	High	47.2	8.2	47.9144	83.8927	93.8504	170.299	79.1026	56.2709	7.63366	97.4	103.515	1.7	0.1	2.1	1.8	0.7	0.2	0.2	0.2	1.9	0
10	clear	13	Low	57.2	54.5	35.5036	69.0656	111.134	225.831	74.7835	50.3739	11.0926	85.5	155.855	1.6	0.7	2.9	2.8	13	0.5	0	2.1	2.4	9.7
10	clear	13	High	57.7	9.5	35.8125	69.5981	112.759	229.09	76.3764	50.4387	11.2136	96.5	150.843	1.5	0.1	3.2	1.7	0.7	0.5	0	1.1	1.9	0.1
21	Egg-Yolk	1	Low	64.9	41.1	42.9628	79.017	103.892	200.318	83.1383	53.1049	9.02613	98.3	102.699	0.9	0.1	0.9	1.2	0.7	0.5	0	0.3	0.7	0.2
21	Egg-Yolk	1	Medium	64.7	41.1	42.9938	79.0581	104.207	200.92	83.3963	53.1153	9.05163	98.2	102.699	0.9	0.1	0.9	1.2	0.7	0.5	0	0.4	0.7	0.2
21	Egg-Yolk	1	High	63.2	41.1	43.3744	79.3739	106.182	204.366	85.046	53.4313	9.17023	98.2	102.699	0.9	0.1	0.9	1.2	0.7	0.5	0	0.4	0.7	0.2
22	Egg-Yolk	1	Low	53.9	21	34.1602	71.6504	115.164	249.69	82.1172	47.0794	11.9063	99.5	86.4957	2.2		1.1	2.2	1.1	0.2	0	0.2	0.2	0
22	Egg-Yolk	1	Medium	53.9	21	34.1602	71.6504	115.164	249.69	82.1172	47.0794	11.9063	99.5	86.4957	2.2		1.1	2.2	1.1	0.2	0	0.2	0.2	0
22	Egg-Yolk	1	High	51.3	21	34.2741	71.8045	119.931	259.798	85.5481	47.1836	12.325	99.5	86.4957	2.2		1.1	2.2	1.1	0.3	0	0.3	0.3	0
23	Egg-Yolk	1	Low	65.3	28.3	35.464	73.0526	118.732	253.43	85.7839	47.8988	11.9023	99	122.633	1.8	0.2	2.6	1	1	0.3	0	0.3	0.1	0.3
23	Egg-Yolk	1	Medium	65.2	28.3	35.4502	73.0438	118.884	253.763	85.8924	47.8857	11.9128	99	122.633	1.8	0.2	2.6	1	1	0.3	0	0.3	0.1	0.3
23	Egg-Yolk	1	High	64.4	28.3	35.4141	73.0845	120.194	256.589	86.8468	47.8306	12.0195	99	122.633	1.8	0.2	2.6	1	1	0.3	0	0.3	0.1	0.3
24	Egg-Yolk	1	Low	37.5	19.2	39.4962	74.6954	94.281	185.73	70.1781	51.6257	8.45118	85.1	100.018	4.4	0.2	9.7	7.7	1.6	0.6	0	6.5	7.5	0.3
24	Egg-Yolk	1	Medium	37.3	19.2	39.5642	74.6918	94.7988	186.688	70.5602	51.6958	8.49563	85	100.018	4.4	0.2	9.7	7.7	1.6	0.6	0	6.6	7.5	0.3
24	Egg-Yolk	1	High	35.2	19.2	40.3303	75.2129	99.1483	194.514	73.9091	52.3326	8.72207	84.1	100.018	4.4	0.2	9.7	7.7	1.6	0.7	0	7	7.9	0.3
25	Egg-Yolk	1	Low	55.4	29.6	39.4138	77.3918	94.4464	192.727	74.1376	50.0497	9.29381	96.8	118.203	2.4	0.3	1.8	2.9	0.9	0.5	0	0.2	2.3	0.2
25	Egg-Yolk	1	Medium	55.1	29.6	39.3975	77.3722	94.8865	193.625	74.4808	50.0424	9.33543	97	118.203	2.4	0.3	1.8	2.9	0.9	0.4	0	0.2	2.3	0.2
25	Egg-Yolk	1	High	53.6	29.6	39.3202	77.3382	97.0875	198.099	76.2123	49.9908	9.53717	97.1	118.203	2.4	0.3	1.8	2.9	0.9	0.4	0	0	2.4	0.2
26	Egg-Yolk	1	Low	70.2	22	34.228	68.5922	120.002	248.609	81.0554	49.1065	11.3246	98.4	103.515	1.6	0.2	2.6	1.1	0.9	0	0	0.6	1	0
26	Egg-Yolk	1	Medium	70.2	22	34.228	68.5922	120.002	248.609	81.0554	49.1065	11.3246	98.4	103.515	1.6	0.2	2.6	1.1	0.9	0	0	0.6	1	0
26	Egg-Yolk	1	High	69	22	34.2447	68.6168	121.613	251.932	82.1443	49.1083	11.4581	98.4	103.515	1.6	0.2	2.6	1.1	0.9	0	0	0.7	1	0
27	Egg-Yolk	1	Low	59.2	33.8	40.1052	79.5659	100.613	205.062	80.3271	49.9268	9.7823	94.8	68.5438	2.2	0.3	2.2	2.4	2	1.1	0	1.1	1.7	1.1
27	Egg-Yolk	1	Medium	59.2	33.8	40.1052	79.5659	100.613	205.062	80.3271	49.9268	9.7823	94.8	68.5438	2.2	0.3	2.2	2.4	2	1.1	0	1.1	1.7	1.1
27	Egg-Yolk	1	High	57.7	33.8	40.1802	79.7216	102.72	209.23	82.0495	49.9783	9.95567	95.6	68.5438	2.2	0.3	2.2	2.4	2	1.2	0	0.6	1.5	1.2
28	Egg-Yolk	1	Low	53.6	33.3	40.9573	79.4214	114.562	228.735	91.7334	50.9332	10.2633	97.9	73.7895	1.9	0.5	2.7	2.2	1.3	0.6	0	0.9	0.9	0
28	Egg-Yolk	1	Medium	53.6	33.3	40.9573	79.4214	114.562	228.735	91.7334	50.9332	10.2633	97.9	73.7895	1.9	0.5	2.7	2.2	1.3	0.6	0	0.9	0.9	0
28	Egg-Yolk	1	High	53.1	33.3	41.1687	79.6591	115.372	230.127	92.4397	51.0862	10.3083	98.2	73.7895	1.9	0.5	2.7	2.2	1.3	0.6	0	0.6	0.9	0
29	Egg-Yolk	1	Low	56.5	33	41.5535	79.2121	100.223	200.758	79.3601	51.7155	9.54312	93.9	121.7	1.4	0.7	2.8	4.4	1.5	0.2	0	1.5	3.2	1.2
29	Egg-Yolk	1	Medium	56.4	33	41.561	79.1927	100.369	201.039	79.4727	51.7338	9.55591	93.9	121.7	1.4	0.7	2.8	4.4	1.5	0.2	0	1.5	3.2	1.2
29	Egg-Yolk	1	High	55.6	33	41.5797	79.1711	101.606	203.455	80.4497	51.782	9.64773	94.1	121.7	1.4	0.7	2.8	4.4	1.5	0.2	0	1.6	2.9	1.2
30	Egg-Yolk	1	Low	68.8	34.4	39.8059	75.7139	103.792	205.708	77.995	51.6146	9.7193	98.8	123.798	0.9		0.9	1	0.7	0.1	0	0.1	0.4	0.5
30	Egg-Yolk	1	Medium	68.1	34.4	39.789	75.6762	104.796	207.679	78.7432	51.6191	9.80366	98.8	123.798	0.9		0.9	1	0.7	0.1	0	0.1	0.4	0.6
30	Egg-Yolk	1	High	65.7	34.4	39.8975	75.7251	107.824	213.543	81.0249	51.7346	10.0534	99.1	123.798	0.9		0.9	1	0.7	0	0	0	0.4	0.4
11	Egg-Yolk	1	Low	39.6	31.9	50.0816	86.4098	96.464	170.851	84.0378	57.2819	7.54296	97.7	78.2192	3.1	1.3	3.1	3.4	2.5	0	0	0.4	1.5	0.4
11	Egg-Yolk	1	Medium	39.6	31.9	50.0816	86.4098	96.464	170.851	84.0378	57.2819	7.54296	97.7	78.2192	3.1	1.3	3.1	3.4	2.5	0	0	0.4	1.5	0.4
11	Egg-Yolk	1	High	39.3	31.9	50.1684	86.4248	97.0497	171.83	84.5522	57.3691	7.58619	97.7	78.2192	3.1	1.3	3.1	3.4	2.5	0	0	0.4	1.5	0.4
12	Egg-Yolk	1	Low	48.6	22.6	40.9403	76.7164	92.5306	182.982	70.8983	52.3679	8.87655	94	103.632	3.5	0.7	4.5	5.3	2	1.6	0	0.9	3.2	0.5
12	Egg-Yolk	1	Medium	48.5	22.6	40.9275	76.7037	92.7141	183.351	71.0372	52.3582	8.89368	94	103.632	3.5	0.7	4.5	5.3	2	1.6	0	0.9	3.2	0.5
12	Egg-Yolk	1	High	47.4	22.6	41.0587	76.7623	94.4525	186.638	72.3816	52.47	9.03231	94.3	103.632	3.5	0.7	4.5	5.3	2	1.2	0	0.7	3.3	0.5
13	Egg-Yolk	1	Low	70.3	46	45.8518	81.66	102.377	186.654	85.3766	55.0731	8.00152	97.1	84.3974	1.7	0.4	2.1	2.5	0.7	0.2	0	1.2	1.6	0
13	Egg-Yolk	1	Medium	69.8	46	45.8345	81.6299	103.099	187.974	85.9768	55.0624	8.05742	97	84.3974	1.7	0.4	2.1	2.5	0.7	0.2	0	1.2	1.6	0
13	Egg-Yolk	1	High	68	46	46.1905	81.9865	105.284	191.737	87.8893	55.2646	8.19319	97.2	84.3974	1.7	0.4	2.1	2.5	0.7	0.2	0	1	1.6	0
14	Egg-Yolk	1	Low	28.9	16.9	41.6973	79.539	92.8025	179.505	75.5778	51.5534	8.2795	90.4	118.32	3.7	0.4	6	6.8	5.8	1	0	2	5.8	0.7
14	Egg-Yolk	1	Medium	28.7	16.9	41.8023	79.6598	93.3571	180.543	76.0459	51.6095	8.32218	90.7	118.32	3.7	0.4	6	6.8	5.8	1	0	2.1	5.5	0.7
14	Egg-Yolk	1	High	27.7	16.9	42.2391	80.1039	95.9552	185.139	78.2666	51.9172	8.49766	92.2	118.32	3.7	0.4	6	6.8	5.8	0.7	0	1.4	5	0.7
15	Egg-Yolk	1	Low	29.2	19.7	45.7559	82.7337	90.3252	169.874	74.7543	54.5316	8.57407	94.7	90.9254	4.2	0.8	6.5	5	1.4	0	0	0.4	4.8	0
15	Egg-Yolk	1	Medium	29.1	19.7	45.7582	82.7389	90.6656	170.519	75.0367	54.5274	8.60486	94.7	90.9254	4.2	0.8	6.5	5	1.4	0	0	0.4	4.8	0
15	Egg-Yolk	1	High	28.5	19.7	46.2183	83.1876	92.2536	173.186	76.4376	54.8395	8.68952	95.9	90.9254	4.2	0.8	6.5	5	1.4	0	0	0	4.1	0
16	Egg-Yolk	1	Low	72.3	48.4	48.0393	81.9193	95.1948	168.181	79.2304	57.7599	7.52363	96.7	128.228	0.8		1.5	3.3	0.8	0.3	0	0.9	2	0.1
16	Egg-Yolk	1	Medium	72.1	48.4	48.047	81.9028	95.4044	168.545	79.4034	57.7776	7.53964	96.8	128.228	0.8		1.5	3.3	0.8	0.1	0	0.9	2	0.1
16	Egg-Yolk	1	High	71.2	48.4	48.1876	82.0385	96.3775	170.158	80.2437	57.8763	7.60339	97.1	128.228	0.8		1.5	3.3	0.8	0	0	0.8	2	0.1
17	Egg-Yolk	1	Low	35.4	18.6	40.8528	76.5361	96.1402	186.849	74.8003	52.4083	8.9849	94.4	140.235	4.3	0.1	5.9	6	2.6	0.2	0	1.2	4	0.5
17	Egg-Yolk	1	Medium	35.1	18.6	40.846	76.4791	96.9207	188.337	75.4017	52.4335	9.04294	94.5	140.235	4.3	0.1	5.9	6	2.6	0	0	0.9	4	0.5
17	Egg-Yolk	1	High	33.7	18.6	41.1563	76.7367	100.16	194.278	77.9837	52.6808	9.277	95.3	140.235	4.3	0.1	5.9	6	2.6	0	0	0.2	4	0.5
18	Egg-Yolk	1	Low	27.3	17.6	47.669	82.1402	80.6576	143.711	68.4325	56.9273	6.69508	94.9	133.241	5.7	0.3	8.3	3.8	2.5	0	0.3	0.6	3.8	0.3
18	Egg-Yolk	1	Medium	27.1	17.6	47.7059	82.1205	81.1113	144.477	68.8192	56.9832	6.73195	94.8	133.241	5.7	0.3	8.3	3.8	2.5	0	0.3	0.6	3.9	0.3
18	Egg-Yolk	1	High	26.3	17.6	48.2475	82.5506	82.959	147.373	70.4865	57.4153	6.81596	95.3	133.241	5.7	0.3	8.3	3.8	2.5	0	0	0.3	4	0.3
19	Egg-Yolk	1	Low	59.6	38.4	44.5285	80.9044	108.449	199.962	89.5918	54.2273	8.81006	97.6	120.534	2.2	0.5	2.4	2.7	1	0.5	0	0.3	1.6	0.2
19	Egg-Yolk	1	Medium	59.3	38.4	44.488	80.8723	108.918	200.829	89.9767	54.2043	8.8474	97.6	120.534	2.2	0.5	2.4	2.7	1	0.5	0	0.3	1.6	0.2
19	Egg-Yolk	1	High	58.1	38.4	44.6369	80.9393	110.674	203.795	91.4502	54.3764	8.96137	98.2	120.534	2.2	0.5	2.4	2.7	1	0.2	0	0.2	1.5	0
20	Egg-Yolk	1	Low	31.9	21.7	46.8781	82.9804	100.628	185.006	84.6697	55.6889	8.40599	96.1	122.982	3.3	0.4	5.1	3.7	1	0.3	0	1.2	2.4	0
20	Egg-Yolk	1	Medium	31.6	21.7	46.8649	82.9137	101.686	186.947	85.5534	55.7068	8.47993	96.4	122.982	3.3	0.4	5.1	3.7	1	0	0	1.2	2.4	0
20	Egg-Yolk	1	High	30.8	21.7	47.2366	83.179	103.691	190.394	87.3024	55.9844	8.59397	96.9	122.982	3.3	0.4	5.1	3.7	1	0	0	0.9	2.2	0
21	Egg-Yolk	2	Low	64.9	41.1	42.9628	79.017	103.892	200.318	83.1383	53.1049	9.02613	98.3	102.699	0.9	0.1	0.9	1.2	0.7	0.5	0	0.3	0.7	0.2
21	Egg-Yolk	2	Medium	64.8	41.1	43.0284	79.1346	104.014	200.539	83.2768	53.1168	9.03331	98.2	102.699	0.9	0.1	0.9	1.2	0.7	0.5	0	0.4	0.7	0.2
21	Egg-Yolk	2	High	64.5	41.1	43.155	79.313	104.448	201.325	83.6689	53.1733	9.05491	98.2	102.699	0.9	0.1	0.9	1.2	0.7	0.5	0	0.4	0.7	0.2
22	Egg-Yolk	2	Low	53.9	21	34.1602	71.6504	115.164	249.69	82.1172	47.0794	11.9063	99.5	86.4957	2.2		1.1	2.2	1.1	0.2	0	0.2	0.2	0
22	Egg-Yolk	2	Medium	53.9	21	34.1602	71.6504	115.164	249.69	82.1172	47.0794	11.9063	99.5	86.4957	2.2		1.1	2.2	1.1	0.2	0	0.2	0.2	0
22	Egg-Yolk	2	High	53.4	21	34.4168	72.0843	115.548	250.598	82.8552	47.1548	11.9201	99.5	86.4957	2.2		1.1	2.2	1.1	0.3	0	0.3	0.3	0
23	Egg-Yolk	2	Low	65.3	28.3	35.464	73.0526	118.732	253.43	85.7839	47.8988	11.9023	99	122.633	1.8	0.2	2.6	1	1	0.3	0	0.3	0.1	0.3
23	Egg-Yolk	2	Medium	65.3	28.3	35.464	73.0526	118.732	253.43	85.7839	47.8988	11.9023	99	122.633	1.8	0.2	2.6	1	1	0.3	0	0.3	0.1	0.3
23	Egg-Yolk	2	High	65.1	28.3	35.5373	73.1889	119.006	253.981	86.0154	47.9248	11.9216	99	122.633	1.8	0.2	2.6	1	1	0.3	0	0.3	0.1	0.3
24	Egg-Yolk	2	Low	37.5	19.2	39.4962	74.6954	94.281	185.73	70.1781	51.6257	8.45118	85.1	100.018	4.4	0.2	9.7	7.7	1.6	0.6	0	6.5	7.5	0.3
24	Egg-Yolk	2	Medium	37.4	19.2	39.5798	74.8656	94.5164	186.216	70.385	51.5902	8.45888	85	100.018	4.4	0.2	9.7	7.7	1.6	0.6	0	6.5	7.5	0.3
24	Egg-Yolk	2	High	36.8	19.2	39.9814	75.5525	95.4827	188.046	71.3809	51.6704	8.4846	85.1	100.018	4.4	0.2	9.7	7.7	1.6	0.6	0	6.3	7.6	0.3
25	Egg-Yolk	2	Low	55.4	29.6	39.4138	77.3918	94.4464	192.727	74.1376	50.0497	9.29381	96.8	118.203	2.4	0.3	1.8	2.9	0.9	0.5	0	0.2	2.3	0.2
25	Egg-Yolk	2	Medium	55.3	29.6	39.4748	77.5098	94.5427	192.916	74.2617	50.0561	9.29695	96.8	118.203	2.4	0.3	1.8	2.9	0.9	0.5	0	0.2	2.3	0.2
25	Egg-Yolk	2	High	54.9	29.6	39.653	77.8089	94.9988	193.804	74.7356	50.0988	9.34166	96.9	118.203	2.4	0.3	1.8	2.9	0.9	0.4	0	0.2	2.3	0.2
26	Egg-Yolk	2	Low	70.2	22	34.228	68.5922	120.002	248.609	81.0554	49.1065	11.3246	98.4	103.515	1.6	0.2	2.6	1.1	0.9	0	0	0.6	1	0
26	Egg-Yolk	2	Medium	70	22	34.2805	68.6949	120.063	248.601	81.1794	49.1335	11.3251	98.4	103.515	1.6	0.2	2.6	1.1	0.9	0	0	0.6	1	0
26	Egg-Yolk	2	High	69.8	22	34.3382	68.8036	120.355	249.14	81.4152	49.1569	11.3392	98.4	103.515	1.6	0.2	2.6	1.1	0.9	0	0	0.6	1	0
27	Egg-Yolk	2	Low	59.2	33.8	40.1052	79.5659	100.613	205.062	80.3271	49.9268	9.7823	94.8	68.5438	2.2	0.3	2.2	2.4	2	1.1	0	1.1	1.7	1.1
27	Egg-Yolk	2	Medium	58.8	33.8	40.3233	79.9908	100.753	205.196	80.7679	49.9814	9.77457	95.1	68.5438	2.2	0.3	2.2	2.4	2	0.9	0	1.2	1.7	1.2
27	Egg-Yolk	2	High	58.7	33.8	40.4348	80.214	100.557	205.01	80.9874	49.9452	9.76506	95.1	68.5438	2.2	0.3	2.2	2.4	2	0.9	0	1.2	1.7	1.2
28	Egg-Yolk	2	Low	53.6	33.3	40.9573	79.4214	114.562	228.735	91.7334	50.9332	10.2633	97.9	73.7895	1.9	0.5	2.7	2.2	1.3	0.6	0	0.9	0.9	0
28	Egg-Yolk	2	Medium	53.6	33.3	40.9573	79.4214	114.562	228.735	91.7334	50.9332	10.2633	97.9	73.7895	1.9	0.5	2.7	2.2	1.3	0.6	0	0.9	0.9	0
28	Egg-Yolk	2	High	53.6	33.3	40.9573	79.4214	114.562	228.735	91.7334	50.9332	10.2633	97.9	73.7895	1.9	0.5	2.7	2.2	1.3	0.6	0	0.9	0.9	0
29	Egg-Yolk	2	Low	56.5	33	41.5535	79.2121	100.223	200.758	79.3601	51.7155	9.54312	93.9	121.7	1.4	0.7	2.8	4.4	1.5	0.2	0	1.5	3.2	1.2
29	Egg-Yolk	2	Medium	56.4	33	41.6195	79.3393	100.242	200.858	79.4884	51.6967	9.53816	93.9	121.7	1.4	0.7	2.8	4.4	1.5	0.2	0	1.5	3.2	1.2
29	Egg-Yolk	2	High	56.3	33	41.677	79.4503	100.326	201.042	79.6114	51.6908	9.53759	93.9	121.7	1.4	0.7	2.8	4.4	1.5	0.2	0	1.5	3.2	1.2
30	Egg-Yolk	2	Low	68.9	34.4	39.7563	75.6203	103.703	205.536	77.8922	51.611	9.71554	98.8	123.798	0.9		0.9	1	0.7	0.1	0	0.1	0.4	0.5
30	Egg-Yolk	2	Medium	68.8	34.4	39.8059	75.7139	103.792	205.708	77.995	51.6146	9.7193	98.8	123.798	0.9		0.9	1	0.7	0.1	0	0.1	0.4	0.5
30	Egg-Yolk	2	High	67.8	34.4	40.1225	76.2471	104.954	207.833	79.0602	51.7172	9.79526	98.8	123.798	0.9		0.9	1	0.7	0.1	0	0.1	0.4	0.6
11	Egg-Yolk	2	Low	39.6	31.9	50.0816	86.4098	96.464	170.851	84.0378	57.2819	7.54296	97.7	78.2192	3.1	1.3	3.1	3.4	2.5	0	0	0.4	1.5	0.4
11	Egg-Yolk	2	Medium	39.6	31.9	50.0816	86.4098	96.464	170.851	84.0378	57.2819	7.54296	97.7	78.2192	3.1	1.3	3.1	3.4	2.5	0	0	0.4	1.5	0.4
11	Egg-Yolk	2	High	39.5	31.9	50.2293	86.6332	96.71	171.202	84.3229	57.3463	7.55443	97.7	78.2192	3.1	1.3	3.1	3.4	2.5	0	0	0.4	1.5	0.4
12	Egg-Yolk	2	Low	48.6	22.6	40.9403	76.7164	92.5306	182.982	70.8983	52.3679	8.87655	94	103.632	3.5	0.7	4.5	5.3	2	1.6	0	0.9	3.2	0.5
12	Egg-Yolk	2	Medium	48.6	22.6	40.9403	76.7164	92.5306	182.982	70.8983	52.3679	8.87655	94	103.632	3.5	0.7	4.5	5.3	2	1.6	0	0.9	3.2	0.5
12	Egg-Yolk	2	High	48.3	22.6	41.1729	77.1197	92.8963	183.548	71.3401	52.4489	8.88609	93.9	103.632	3.5	0.7	4.5	5.3	2	1.6	0	0.9	3.3	0.5
13	Egg-Yolk	2	Low	70.3	46	45.8518	81.66	102.377	186.654	85.3766	55.0731	8.00152	97.1	84.3974	1.7	0.4	2.1	2.5	0.7	0.2	0	1.2	1.6	0
13	Egg-Yolk	2	Medium	70.3	46	45.8518	81.66	102.377	186.654	85.3766	55.0731	8.00152	97.1	84.3974	1.7	0.4	2.1	2.5	0.7	0.2	0	1.2	1.6	0
13	Egg-Yolk	2	High	69.5	46	45.9809	81.8849	103.402	188.525	86.2901	55.0627	8.07378	97.2	84.3974	1.7	0.4	2.1	2.5	0.7	0.2	0	1	1.6	0
14	Egg-Yolk	2	Low	28.9	16.9	41.6973	79.539	92.8025	179.505	75.5778	51.5534	8.2795	90.4	118.32	3.7	0.4	6	6.8	5.8	1	0	2	5.8	0.7
14	Egg-Yolk	2	Medium	28.8	16.9	41.829	79.775	92.9603	179.597	75.8197	51.6252	8.26874	90.8	118.32	3.7	0.4	6	6.8	5.8	1	0	2.1	5.5	0.7
14	Egg-Yolk	2	High	28.5	16.9	42.0721	80.1582	93.1918	179.99	76.5248	51.6842	8.25826	91	118.32	3.7	0.4	6	6.8	5.8	1	0	2.1	5.2	0.7
15	Egg-Yolk	2	Low	29.2	19.7	45.7559	82.7337	90.3252	169.874	74.7543	54.5316	8.57407	94.7	90.9254	4.2	0.8	6.5	5	1.4	0	0	0.4	4.8	0
15	Egg-Yolk	2	Medium	29.2	19.7	45.7559	82.7337	90.3252	169.874	74.7543	54.5316	8.57407	94.7	90.9254	4.2	0.8	6.5	5	1.4	0	0	0.4	4.8	0
15	Egg-Yolk	2	High	29	19.7	45.9937	83.1756	90.659	170.55	75.3378	54.5107	8.57098	95.1	90.9254	4.2	0.8	6.5	5	1.4	0	0	0.4	4.4	0
16	Egg-Yolk	2	Low	72.4	48.4	47.9827	81.8226	95.1056	168.02	79.1324	57.7633	7.51991	96.7	128.228	0.8		1.5	3.3	0.8	0.3	0	0.9	2	0.1
16	Egg-Yolk	2	Medium	72.3	48.4	48.0393	81.9193	95.1948	168.181	79.2304	57.7599	7.52363	96.7	128.228	0.8		1.5	3.3	0.8	0.3	0	0.9	2	0.1
16	Egg-Yolk	2	High	72	48.4	48.1963	82.1742	95.3743	168.433	79.5059	57.7964	7.51217	97	128.228	0.8		1.5	3.3	0.8	0.3	0	0.9	1.8	0.1
17	Egg-Yolk	2	Low	35.4	18.6	40.8528	76.5361	96.1402	186.849	74.8003	52.4083	8.9849	94.4	140.235	4.3	0.1	5.9	6	2.6	0.2	0	1.2	4	0.5
17	Egg-Yolk	2	Medium	35.4	18.6	40.8528	76.5361	96.1402	186.849	74.8003	52.4083	8.9849	94.4	140.235	4.3	0.1	5.9	6	2.6	0.2	0	1.2	4	0.5
17	Egg-Yolk	2	High	35.2	18.6	41.0084	76.7748	96.6863	187.84	75.273	52.4722	9.02683	94.3	140.235	4.3	0.1	5.9	6	2.6	0.2	0	1.2	4	0.5
18	Egg-Yolk	2	Low	27.3	17.6	47.669	82.1402	80.6576	143.711	68.4325	56.9273	6.69508	94.9	133.241	5.7	0.3	8.3	3.8	2.5	0	0.3	0.6	3.8	0.3
18	Egg-Yolk	2	Medium	27.2	17.6	47.8076	82.3673	80.7939	143.864	68.6384	56.9826	6.6789	94.9	133.241	5.7	0.3	8.3	3.8	2.5	0	0.3	0.6	3.9	0.3
18	Egg-Yolk	2	High	26.9	17.6	48.0718	82.656	81.6412	145.126	69.4262	57.1849	6.72142	94.8	133.241	5.7	0.3	8.3	3.8	2.5	0	0.3	0.7	3.9	0.3
19	Egg-Yolk	2	Low	59.6	38.4	44.5285	80.9044	108.449	199.962	89.5918	54.2273	8.81006	97.6	120.534	2.2	0.5	2.4	2.7	1	0.5	0	0.3	1.6	0.2
19	Egg-Yolk	2	Medium	59.6	38.4	44.5285	80.9044	108.449	199.962	89.5918	54.2273	8.81006	97.6	120.534	2.2	0.5	2.4	2.7	1	0.5	0	0.3	1.6	0.2
19	Egg-Yolk	2	High	59.4	38.4	44.6046	81.0038	108.739	200.438	89.8565	54.2776	8.82839	97.6	120.534	2.2	0.5	2.4	2.7	1	0.5	0	0.3	1.6	0.2
20	Egg-Yolk	2	Low	32	21.7	46.7639	82.7631	100.412	184.553	84.427	55.7804	8.38526	96.2	122.982	3.3	0.4	5.1	3.7	1	0.3	0	1.2	2.4	0
20	Egg-Yolk	2	Medium	31.9	21.7	46.8781	82.9804	100.628	185.006	84.6697	55.6889	8.40599	96.1	122.982	3.3	0.4	5.1	3.7	1	0.3	0	1.2	2.4	0
20	Egg-Yolk	2	High	31.9	21.7	46.8781	82.9804	100.628	185.006	84.6697	55.6889	8.40599	96.1	122.982	3.3	0.4	5.1	3.7	1	0.3	0	1.2	2.4	0
21	Egg-Yolk	3	Low	64.9	41.1	42.9628	79.017	103.892	200.318	83.1383	53.1049	9.02613	98.3	102.699	0.9	0.1	0.9	1.2	0.7	0.5	0	0.3	0.7	0.2
21	Egg-Yolk	3	Medium	64.9	41.1	42.9628	79.017	103.892	200.318	83.1383	53.1049	9.02613	98.3	102.699	0.9	0.1	0.9	1.2	0.7	0.5	0	0.3	0.7	0.2
21	Egg-Yolk	3	High	64.9	41.1	42.9628	79.017	103.892	200.318	83.1383	53.1049	9.02613	98.3	102.699	0.9	0.1	0.9	1.2	0.7	0.5	0	0.3	0.7	0.2
22	Egg-Yolk	3	Low	53.9	21	34.1602	71.6504	115.164	249.69	82.1172	47.0794	11.9063	99.5	86.4957	2.2		1.1	2.2	1.1	0.2	0	0.2	0.2	0
22	Egg-Yolk	3	Medium	53.9	21	34.1602	71.6504	115.164	249.69	82.1172	47.0794	11.9063	99.5	86.4957	2.2		1.1	2.2	1.1	0.2	0	0.2	0.2	0
22	Egg-Yolk	3	High	53.9	21	34.1602	71.6504	115.164	249.69	82.1172	47.0794	11.9063	99.5	86.4957	2.2		1.1	2.2	1.1	0.2	0	0.2	0.2	0
23	Egg-Yolk	3	Low	65.3	28.3	35.464	73.0526	118.732	253.43	85.7839	47.8988	11.9023	99	122.633	1.8	0.2	2.6	1	1	0.3	0	0.3	0.1	0.3
23	Egg-Yolk	3	Medium	65.3	28.3	35.464	73.0526	118.732	253.43	85.7839	47.8988	11.9023	99	122.633	1.8	0.2	2.6	1	1	0.3	0	0.3	0.1	0.3
23	Egg-Yolk	3	High	65.3	28.3	35.464	73.0526	118.732	253.43	85.7839	47.8988	11.9023	99	122.633	1.8	0.2	2.6	1	1	0.3	0	0.3	0.1	0.3
24	Egg-Yolk	3	Low	37.5	19.2	39.4962	74.6954	94.281	185.73	70.1781	51.6257	8.45118	85.1	100.018	4.4	0.2	9.7	7.7	1.6	0.6	0	6.5	7.5	0.3
24	Egg-Yolk	3	Medium	37.5	19.2	39.4962	74.6954	94.281	185.73	70.1781	51.6257	8.45118	85.1	100.018	4.4	0.2	9.7	7.7	1.6	0.6	0	6.5	7.5	0.3
24	Egg-Yolk	3	High	37.5	19.2	39.4962	74.6954	94.281	185.73	70.1781	51.6257	8.45118	85.1	100.018	4.4	0.2	9.7	7.7	1.6	0.6	0	6.5	7.5	0.3
25	Egg-Yolk	3	Low	55.4	29.6	39.4138	77.3918	94.4464	192.727	74.1376	50.0497	9.29381	96.8	118.203	2.4	0.3	1.8	2.9	0.9	0.5	0	0.2	2.3	0.2
25	Egg-Yolk	3	Medium	55.4	29.6	39.4138	77.3918	94.4464	192.727	74.1376	50.0497	9.29381	96.8	118.203	2.4	0.3	1.8	2.9	0.9	0.5	0	0.2	2.3	0.2
25	Egg-Yolk	3	High	55.4	29.6	39.4138	77.3918	94.4464	192.727	74.1376	50.0497	9.29381	96.8	118.203	2.4	0.3	1.8	2.9	0.9	0.5	0	0.2	2.3	0.2
26	Egg-Yolk	3	Low	70.2	22	34.228	68.5922	120.002	248.609	81.0554	49.1065	11.3246	98.4	103.515	1.6	0.2	2.6	1.1	0.9	0	0	0.6	1	0
26	Egg-Yolk	3	Medium	70.2	22	34.228	68.5922	120.002	248.609	81.0554	49.1065	11.3246	98.4	103.515	1.6	0.2	2.6	1.1	0.9	0	0	0.6	1	0
26	Egg-Yolk	3	High	70.2	22	34.228	68.5922	120.002	248.609	81.0554	49.1065	11.3246	98.4	103.515	1.6	0.2	2.6	1.1	0.9	0	0	0.6	1	0
27	Egg-Yolk	3	Low	59.2	33.8	40.1052	79.5659	100.613	205.062	80.3271	49.9268	9.7823	94.8	68.5438	2.2	0.3	2.2	2.4	2	1.1	0	1.1	1.7	1.1
27	Egg-Yolk	3	Medium	59.2	33.8	40.1052	79.5659	100.613	205.062	80.3271	49.9268	9.7823	94.8	68.5438	2.2	0.3	2.2	2.4	2	1.1	0	1.1	1.7	1.1
27	Egg-Yolk	3	High	59.2	33.8	40.1052	79.5659	100.613	205.062	80.3271	49.9268	9.7823	94.8	68.5438	2.2	0.3	2.2	2.4	2	1.1	0	1.1	1.7	1.1
28	Egg-Yolk	3	Low	53.6	33.3	40.9573	79.4214	114.562	228.735	91.7334	50.9332	10.2633	97.9	73.7895	1.9	0.5	2.7	2.2	1.3	0.6	0	0.9	0.9	0
28	Egg-Yolk	3	Medium	53.6	33.3	40.9573	79.4214	114.562	228.735	91.7334	50.9332	10.2633	97.9	73.7895	1.9	0.5	2.7	2.2	1.3	0.6	0	0.9	0.9	0
28	Egg-Yolk	3	High	53.6	33.3	40.9573	79.4214	114.562	228.735	91.7334	50.9332	10.2633	97.9	73.7895	1.9	0.5	2.7	2.2	1.3	0.6	0	0.9	0.9	0
29	Egg-Yolk	3	Low	56.5	33	41.5535	79.2121	100.223	200.758	79.3601	51.7155	9.54312	93.9	121.7	1.4	0.7	2.8	4.4	1.5	0.2	0	1.5	3.2	1.2
29	Egg-Yolk	3	Medium	56.5	33	41.5535	79.2121	100.223	200.758	79.3601	51.7155	9.54312	93.9	121.7	1.4	0.7	2.8	4.4	1.5	0.2	0	1.5	3.2	1.2
29	Egg-Yolk	3	High	56.5	33	41.5535	79.2121	100.223	200.758	79.3601	51.7155	9.54312	93.9	121.7	1.4	0.7	2.8	4.4	1.5	0.2	0	1.5	3.2	1.2
30	Egg-Yolk	3	Low	68.8	34.4	39.8059	75.7139	103.792	205.708	77.995	51.6146	9.7193	98.8	123.798	0.9		0.9	1	0.7	0.1	0	0.1	0.4	0.5
30	Egg-Yolk	3	Medium	68.8	34.4	39.8059	75.7139	103.792	205.708	77.995	51.6146	9.7193	98.8	123.798	0.9		0.9	1	0.7	0.1	0	0.1	0.4	0.5
30	Egg-Yolk	3	High	68.8	34.4	39.8059	75.7139	103.792	205.708	77.995	51.6146	9.7193	98.8	123.798	0.9		0.9	1	0.7	0.1	0	0.1	0.4	0.5
11	Egg-Yolk	3	Low	39.6	31.9	50.0816	86.4098	96.464	170.851	84.0378	57.2819	7.54296	97.7	78.2192	3.1	1.3	3.1	3.4	2.5	0	0	0.4	1.5	0.4
11	Egg-Yolk	3	Medium	39.6	31.9	50.0816	86.4098	96.464	170.851	84.0378	57.2819	7.54296	97.7	78.2192	3.1	1.3	3.1	3.4	2.5	0	0	0.4	1.5	0.4
11	Egg-Yolk	3	High	39.6	31.9	50.0816	86.4098	96.464	170.851	84.0378	57.2819	7.54296	97.7	78.2192	3.1	1.3	3.1	3.4	2.5	0	0	0.4	1.5	0.4
12	Egg-Yolk	3	Low	48.6	22.6	40.9403	76.7164	92.5306	182.982	70.8983	52.3679	8.87655	94	103.632	3.5	0.7	4.5	5.3	2	1.6	0	0.9	3.2	0.5
12	Egg-Yolk	3	Medium	48.6	22.6	40.9403	76.7164	92.5306	182.982	70.8983	52.3679	8.87655	94	103.632	3.5	0.7	4.5	5.3	2	1.6	0	0.9	3.2	0.5
12	Egg-Yolk	3	High	48.6	22.6	40.9403	76.7164	92.5306	182.982	70.8983	52.3679	8.87655	94	103.632	3.5	0.7	4.5	5.3	2	1.6	0	0.9	3.2	0.5
13	Egg-Yolk	3	Low	70.3	46	45.8518	81.66	102.377	186.654	85.3766	55.0731	8.00152	97.1	84.3974	1.7	0.4	2.1	2.5	0.7	0.2	0	1.2	1.6	0
13	Egg-Yolk	3	Medium	70.3	46	45.8518	81.66	102.377	186.654	85.3766	55.0731	8.00152	97.1	84.3974	1.7	0.4	2.1	2.5	0.7	0.2	0	1.2	1.6	0
13	Egg-Yolk	3	High	70.3	46	45.8518	81.66	102.377	186.654	85.3766	55.0731	8.00152	97.1	84.3974	1.7	0.4	2.1	2.5	0.7	0.2	0	1.2	1.6	0
14	Egg-Yolk	3	Low	28.9	16.9	41.6973	79.539	92.8025	179.505	75.5778	51.5534	8.2795	90.4	118.32	3.7	0.4	6	6.8	5.8	1	0	2	5.8	0.7
14	Egg-Yolk	3	Medium	28.9	16.9	41.6973	79.539	92.8025	179.505	75.5778	51.5534	8.2795	90.4	118.32	3.7	0.4	6	6.8	5.8	1	0	2	5.8	0.7
14	Egg-Yolk	3	High	28.9	16.9	41.6973	79.539	92.8025	179.505	75.5778	51.5534	8.2795	90.4	118.32	3.7	0.4	6	6.8	5.8	1	0	2	5.8	0.7
15	Egg-Yolk	3	Low	29.2	19.7	45.7559	82.7337	90.3252	169.874	74.7543	54.5316	8.57407	94.7	90.9254	4.2	0.8	6.5	5	1.4	0	0	0.4	4.8	0
15	Egg-Yolk	3	Medium	29.2	19.7	45.7559	82.7337	90.3252	169.874	74.7543	54.5316	8.57407	94.7	90.9254	4.2	0.8	6.5	5	1.4	0	0	0.4	4.8	0
15	Egg-Yolk	3	High	29.2	19.7	45.7559	82.7337	90.3252	169.874	74.7543	54.5316	8.57407	94.7	90.9254	4.2	0.8	6.5	5	1.4	0	0	0.4	4.8	0
16	Egg-Yolk	3	Low	72.3	48.4	48.0393	81.9193	95.1948	168.181	79.2304	57.7599	7.52363	96.7	128.228	0.8		1.5	3.3	0.8	0.3	0	0.9	2	0.1
16	Egg-Yolk	3	Medium	72.3	48.4	48.0393	81.9193	95.1948	168.181	79.2304	57.7599	7.52363	96.7	128.228	0.8		1.5	3.3	0.8	0.3	0	0.9	2	0.1
16	Egg-Yolk	3	High	72.3	48.4	48.0393	81.9193	95.1948	168.181	79.2304	57.7599	7.52363	96.7	128.228	0.8		1.5	3.3	0.8	0.3	0	0.9	2	0.1
17	Egg-Yolk	3	Low	35.4	18.6	40.8528	76.5361	96.1402	186.849	74.8003	52.4083	8.9849	94.4	140.235	4.3	0.1	5.9	6	2.6	0.2	0	1.2	4	0.5
17	Egg-Yolk	3	Medium	35.4	18.6	40.8528	76.5361	96.1402	186.849	74.8003	52.4083	8.9849	94.4	140.235	4.3	0.1	5.9	6	2.6	0.2	0	1.2	4	0.5
17	Egg-Yolk	3	High	35.4	18.6	40.8528	76.5361	96.1402	186.849	74.8003	52.4083	8.9849	94.4	140.235	4.3	0.1	5.9	6	2.6	0.2	0	1.2	4	0.5
18	Egg-Yolk	3	Low	27.3	17.6	47.669	82.1402	80.6576	143.711	68.4325	56.9273	6.69508	94.9	133.241	5.7	0.3	8.3	3.8	2.5	0	0.3	0.6	3.8	0.3
18	Egg-Yolk	3	Medium	27.3	17.6	47.669	82.1402	80.6576	143.711	68.4325	56.9273	6.69508	94.9	133.241	5.7	0.3	8.3	3.8	2.5	0	0.3	0.6	3.8	0.3
18	Egg-Yolk	3	High	27.3	17.6	47.669	82.1402	80.6576	143.711	68.4325	56.9273	6.69508	94.9	133.241	5.7	0.3	8.3	3.8	2.5	0	0.3	0.6	3.8	0.3
19	Egg-Yolk	3	Low	59.6	38.4	44.5285	80.9044	108.449	199.962	89.5918	54.2273	8.81006	97.6	120.534	2.2	0.5	2.4	2.7	1	0.5	0	0.3	1.6	0.2
19	Egg-Yolk	3	Medium	59.6	38.4	44.5285	80.9044	108.449	199.962	89.5918	54.2273	8.81006	97.6	120.534	2.2	0.5	2.4	2.7	1	0.5	0	0.3	1.6	0.2
19	Egg-Yolk	3	High	59.6	38.4	44.5285	80.9044	108.449	199.962	89.5918	54.2273	8.81006	97.6	120.534	2.2	0.5	2.4	2.7	1	0.5	0	0.3	1.6	0.2
20	Egg-Yolk	3	Low	31.9	21.7	46.8781	82.9804	100.628	185.006	84.6697	55.6889	8.40599	96.1	122.982	3.3	0.4	5.1	3.7	1	0.3	0	1.2	2.4	0
20	Egg-Yolk	3	Medium	31.9	21.7	46.8781	82.9804	100.628	185.006	84.6697	55.6889	8.40599	96.1	122.982	3.3	0.4	5.1	3.7	1	0.3	0	1.2	2.4	0
20	Egg-Yolk	3	High	31.9	21.7	46.8781	82.9804	100.628	185.006	84.6697	55.6889	8.40599	96.1	122.982	3.3	0.4	5.1	3.7	1	0.3	0	1.2	2.4	0
21	Egg-Yolk	4	Low	64.9	41.1	42.9628	79.017	103.892	200.318	83.1383	53.1049	9.02613	98.3	102.699	0.9	0.1	0.9	1.2	0.7	0.5	0	0.3	0.7	0.2
21	Egg-Yolk	4	Medium	64.9	41.1	42.9628	79.017	103.892	200.318	83.1383	53.1049	9.02613	98.3	102.699	0.9	0.1	0.9	1.2	0.7	0.5	0	0.3	0.7	0.2
21	Egg-Yolk	4	High	64.9	41.1	42.9628	79.017	103.892	200.318	83.1383	53.1049	9.02613	98.3	102.699	0.9	0.1	0.9	1.2	0.7	0.5	0	0.3	0.7	0.2
22	Egg-Yolk	4	Low	53.9	21	34.1602	71.6504	115.164	249.69	82.1172	47.0794	11.9063	99.5	86.4957	2.2		1.1	2.2	1.1	0.2	0	0.2	0.2	0
22	Egg-Yolk	4	Medium	53.9	21	34.1602	71.6504	115.164	249.69	82.1172	47.0794	11.9063	99.5	86.4957	2.2		1.1	2.2	1.1	0.2	0	0.2	0.2	0
22	Egg-Yolk	4	High	53.9	21	34.1602	71.6504	115.164	249.69	82.1172	47.0794	11.9063	99.5	86.4957	2.2		1.1	2.2	1.1	0.2	0	0.2	0.2	0
23	Egg-Yolk	4	Low	65.3	28.3	35.464	73.0526	118.732	253.43	85.7839	47.8988	11.9023	99	122.633	1.8	0.2	2.6	1	1	0.3	0	0.3	0.1	0.3
23	Egg-Yolk	4	Medium	65.3	28.3	35.464	73.0526	118.732	253.43	85.7839	47.8988	11.9023	99	122.633	1.8	0.2	2.6	1	1	0.3	0	0.3	0.1	0.3
23	Egg-Yolk	4	High	65.3	28.3	35.464	73.0526	118.732	253.43	85.7839	47.8988	11.9023	99	122.633	1.8	0.2	2.6	1	1	0.3	0	0.3	0.1	0.3
24	Egg-Yolk	4	Low	37.5	19.2	39.4962	74.6954	94.281	185.73	70.1781	51.6257	8.45118	85.1	100.018	4.4	0.2	9.7	7.7	1.6	0.6	0	6.5	7.5	0.3
24	Egg-Yolk	4	Medium	37.5	19.2	39.4962	74.6954	94.281	185.73	70.1781	51.6257	8.45118	85.1	100.018	4.4	0.2	9.7	7.7	1.6	0.6	0	6.5	7.5	0.3
24	Egg-Yolk	4	High	37.5	19.2	39.4962	74.6954	94.281	185.73	70.1781	51.6257	8.45118	85.1	100.018	4.4	0.2	9.7	7.7	1.6	0.6	0	6.5	7.5	0.3
25	Egg-Yolk	4	Low	55.4	29.6	39.4138	77.3918	94.4464	192.727	74.1376	50.0497	9.29381	96.8	118.203	2.4	0.3	1.8	2.9	0.9	0.5	0	0.2	2.3	0.2
25	Egg-Yolk	4	Medium	55.4	29.6	39.4138	77.3918	94.4464	192.727	74.1376	50.0497	9.29381	96.8	118.203	2.4	0.3	1.8	2.9	0.9	0.5	0	0.2	2.3	0.2
25	Egg-Yolk	4	High	55.4	29.6	39.4138	77.3918	94.4464	192.727	74.1376	50.0497	9.29381	96.8	118.203	2.4	0.3	1.8	2.9	0.9	0.5	0	0.2	2.3	0.2
26	Egg-Yolk	4	Low	70.2	22	34.228	68.5922	120.002	248.609	81.0554	49.1065	11.3246	98.4	103.515	1.6	0.2	2.6	1.1	0.9	0	0	0.6	1	0
26	Egg-Yolk	4	Medium	70.2	22	34.228	68.5922	120.002	248.609	81.0554	49.1065	11.3246	98.4	103.515	1.6	0.2	2.6	1.1	0.9	0	0	0.6	1	0
26	Egg-Yolk	4	High	70.2	22	34.228	68.5922	120.002	248.609	81.0554	49.1065	11.3246	98.4	103.515	1.6	0.2	2.6	1.1	0.9	0	0	0.6	1	0
27	Egg-Yolk	4	Low	59.2	33.8	40.1052	79.5659	100.613	205.062	80.3271	49.9268	9.7823	94.8	68.5438	2.2	0.3	2.2	2.4	2	1.1	0	1.1	1.7	1.1
27	Egg-Yolk	4	Medium	59.2	33.8	40.1052	79.5659	100.613	205.062	80.3271	49.9268	9.7823	94.8	68.5438	2.2	0.3	2.2	2.4	2	1.1	0	1.1	1.7	1.1
27	Egg-Yolk	4	High	59.2	33.8	40.1052	79.5659	100.613	205.062	80.3271	49.9268	9.7823	94.8	68.5438	2.2	0.3	2.2	2.4	2	1.1	0	1.1	1.7	1.1
28	Egg-Yolk	4	Low	53.6	33.3	40.9573	79.4214	114.562	228.735	91.7334	50.9332	10.2633	97.9	73.7895	1.9	0.5	2.7	2.2	1.3	0.6	0	0.9	0.9	0
28	Egg-Yolk	4	Medium	53.6	33.3	40.9573	79.4214	114.562	228.735	91.7334	50.9332	10.2633	97.9	73.7895	1.9	0.5	2.7	2.2	1.3	0.6	0	0.9	0.9	0
28	Egg-Yolk	4	High	53.6	33.3	40.9573	79.4214	114.562	228.735	91.7334	50.9332	10.2633	97.9	73.7895	1.9	0.5	2.7	2.2	1.3	0.6	0	0.9	0.9	0
29	Egg-Yolk	4	Low	56.5	33	41.5535	79.2121	100.223	200.758	79.3601	51.7155	9.54312	93.9	121.7	1.4	0.7	2.8	4.4	1.5	0.2	0	1.5	3.2	1.2
29	Egg-Yolk	4	Medium	56.5	33	41.5535	79.2121	100.223	200.758	79.3601	51.7155	9.54312	93.9	121.7	1.4	0.7	2.8	4.4	1.5	0.2	0	1.5	3.2	1.2
29	Egg-Yolk	4	High	56.5	33	41.5535	79.2121	100.223	200.758	79.3601	51.7155	9.54312	93.9	121.7	1.4	0.7	2.8	4.4	1.5	0.2	0	1.5	3.2	1.2
30	Egg-Yolk	4	Low	68.8	34.4	39.8059	75.7139	103.792	205.708	77.995	51.6146	9.7193	98.8	123.798	0.9		0.9	1	0.7	0.1	0	0.1	0.4	0.5
30	Egg-Yolk	4	Medium	68.8	34.4	39.8059	75.7139	103.792	205.708	77.995	51.6146	9.7193	98.8	123.798	0.9		0.9	1	0.7	0.1	0	0.1	0.4	0.5
30	Egg-Yolk	4	High	68.8	34.4	39.8059	75.7139	103.792	205.708	77.995	51.6146	9.7193	98.8	123.798	0.9		0.9	1	0.7	0.1	0	0.1	0.4	0.5
11	Egg-Yolk	4	Low	39.6	31.9	50.0816	86.4098	96.464	170.851	84.0378	57.2819	7.54296	97.7	78.2192	3.1	1.3	3.1	3.4	2.5	0	0	0.4	1.5	0.4
11	Egg-Yolk	4	Medium	39.6	31.9	50.0816	86.4098	96.464	170.851	84.0378	57.2819	7.54296	97.7	78.2192	3.1	1.3	3.1	3.4	2.5	0	0	0.4	1.5	0.4
11	Egg-Yolk	4	High	39.6	31.9	50.0816	86.4098	96.464	170.851	84.0378	57.2819	7.54296	97.7	78.2192	3.1	1.3	3.1	3.4	2.5	0	0	0.4	1.5	0.4
12	Egg-Yolk	4	Low	48.6	22.6	40.9403	76.7164	92.5306	182.982	70.8983	52.3679	8.87655	94	103.632	3.5	0.7	4.5	5.3	2	1.6	0	0.9	3.2	0.5
12	Egg-Yolk	4	Medium	48.6	22.6	40.9403	76.7164	92.5306	182.982	70.8983	52.3679	8.87655	94	103.632	3.5	0.7	4.5	5.3	2	1.6	0	0.9	3.2	0.5
12	Egg-Yolk	4	High	48.6	22.6	40.9403	76.7164	92.5306	182.982	70.8983	52.3679	8.87655	94	103.632	3.5	0.7	4.5	5.3	2	1.6	0	0.9	3.2	0.5
13	Egg-Yolk	4	Low	70.3	46	45.8518	81.66	102.377	186.654	85.3766	55.0731	8.00152	97.1	84.3974	1.7	0.4	2.1	2.5	0.7	0.2	0	1.2	1.6	0
13	Egg-Yolk	4	Medium	70.3	46	45.8518	81.66	102.377	186.654	85.3766	55.0731	8.00152	97.1	84.3974	1.7	0.4	2.1	2.5	0.7	0.2	0	1.2	1.6	0
13	Egg-Yolk	4	High	70.3	46	45.8518	81.66	102.377	186.654	85.3766	55.0731	8.00152	97.1	84.3974	1.7	0.4	2.1	2.5	0.7	0.2	0	1.2	1.6	0
14	Egg-Yolk	4	Low	28.9	16.9	41.6973	79.539	92.8025	179.505	75.5778	51.5534	8.2795	90.4	118.32	3.7	0.4	6	6.8	5.8	1	0	2	5.8	0.7
14	Egg-Yolk	4	Medium	28.9	16.9	41.6973	79.539	92.8025	179.505	75.5778	51.5534	8.2795	90.4	118.32	3.7	0.4	6	6.8	5.8	1	0	2	5.8	0.7
14	Egg-Yolk	4	High	28.9	16.9	41.6973	79.539	92.8025	179.505	75.5778	51.5534	8.2795	90.4	118.32	3.7	0.4	6	6.8	5.8	1	0	2	5.8	0.7
15	Egg-Yolk	4	Low	29.2	19.7	45.7559	82.7337	90.3252	169.874	74.7543	54.5316	8.57407	94.7	90.9254	4.2	0.8	6.5	5	1.4	0	0	0.4	4.8	0
15	Egg-Yolk	4	Medium	29.2	19.7	45.7559	82.7337	90.3252	169.874	74.7543	54.5316	8.57407	94.7	90.9254	4.2	0.8	6.5	5	1.4	0	0	0.4	4.8	0
15	Egg-Yolk	4	High	29.2	19.7	45.7559	82.7337	90.3252	169.874	74.7543	54.5316	8.57407	94.7	90.9254	4.2	0.8	6.5	5	1.4	0	0	0.4	4.8	0
16	Egg-Yolk	4	Low	72.3	48.4	48.0393	81.9193	95.1948	168.181	79.2304	57.7599	7.52363	96.7	128.228	0.8		1.5	3.3	0.8	0.3	0	0.9	2	0.1
16	Egg-Yolk	4	Medium	72.3	48.4	48.0393	81.9193	95.1948	168.181	79.2304	57.7599	7.52363	96.7	128.228	0.8		1.5	3.3	0.8	0.3	0	0.9	2	0.1
16	Egg-Yolk	4	High	72.3	48.4	48.0393	81.9193	95.1948	168.181	79.2304	57.7599	7.52363	96.7	128.228	0.8		1.5	3.3	0.8	0.3	0	0.9	2	0.1
17	Egg-Yolk	4	Low	35.4	18.6	40.8528	76.5361	96.1402	186.849	74.8003	52.4083	8.9849	94.4	140.235	4.3	0.1	5.9	6	2.6	0.2	0	1.2	4	0.5
17	Egg-Yolk	4	Medium	35.4	18.6	40.8528	76.5361	96.1402	186.849	74.8003	52.4083	8.9849	94.4	140.235	4.3	0.1	5.9	6	2.6	0.2	0	1.2	4	0.5
17	Egg-Yolk	4	High	35.4	18.6	40.8528	76.5361	96.1402	186.849	74.8003	52.4083	8.9849	94.4	140.235	4.3	0.1	5.9	6	2.6	0.2	0	1.2	4	0.5
18	Egg-Yolk	4	Low	27.3	17.6	47.669	82.1402	80.6576	143.711	68.4325	56.9273	6.69508	94.9	133.241	5.7	0.3	8.3	3.8	2.5	0	0.3	0.6	3.8	0.3
18	Egg-Yolk	4	Medium	27.3	17.6	47.669	82.1402	80.6576	143.711	68.4325	56.9273	6.69508	94.9	133.241	5.7	0.3	8.3	3.8	2.5	0	0.3	0.6	3.8	0.3
18	Egg-Yolk	4	High	27.3	17.6	47.669	82.1402	80.6576	143.711	68.4325	56.9273	6.69508	94.9	133.241	5.7	0.3	8.3	3.8	2.5	0	0.3	0.6	3.8	0.3
19	Egg-Yolk	4	Low	59.6	38.4	44.5285	80.9044	108.449	199.962	89.5918	54.2273	8.81006	97.6	120.534	2.2	0.5	2.4	2.7	1	0.5	0	0.3	1.6	0.2
19	Egg-Yolk	4	Medium	59.6	38.4	44.5285	80.9044	108.449	199.962	89.5918	54.2273	8.81006	97.6	120.534	2.2	0.5	2.4	2.7	1	0.5	0	0.3	1.6	0.2
19	Egg-Yolk	4	High	59.6	38.4	44.5285	80.9044	108.449	199.962	89.5918	54.2273	8.81006	97.6	120.534	2.2	0.5	2.4	2.7	1	0.5	0	0.3	1.6	0.2
20	Egg-Yolk	4	Low	31.9	21.7	46.8781	82.9804	100.628	185.006	84.6697	55.6889	8.40599	96.1	122.982	3.3	0.4	5.1	3.7	1	0.3	0	1.2	2.4	0
20	Egg-Yolk	4	Medium	31.9	21.7	46.8781	82.9804	100.628	185.006	84.6697	55.6889	8.40599	96.1	122.982	3.3	0.4	5.1	3.7	1	0.3	0	1.2	2.4	0
20	Egg-Yolk	4	High	31.9	21.7	46.8781	82.9804	100.628	185.006	84.6697	55.6889	8.40599	96.1	122.982	3.3	0.4	5.1	3.7	1	0.3	0	1.2	2.4	0
21	Egg-Yolk	5	Low	64.9	56.1	42.9628	79.017	103.034	198.663	82.4512	53.1049	8.95154	98.3	104.418	0.9	0.1	1	1.2	0.6	0.5	0	0.3	0.7	0.2
21	Egg-Yolk	5	Medium	64.9	54	42.9628	79.017	103.034	198.663	82.4512	53.1049	8.95154	98.3	104.418	0.9	0.1	1	1.2	0.6	0.5	0	0.3	0.7	0.2
21	Egg-Yolk	5	High	64.9	41	42.9628	79.017	103.034	198.663	82.4512	53.1049	8.95154	98.3	104.418	0.9	0.1	1	1.2	0.6	0.5	0	0.3	0.7	0.2
22	Egg-Yolk	5	Low	53.9	46.6	34.1548	71.6333	114.237	247.627	81.4172	47.086	11.8087	99.5	87.9433	2.2		1.1	2.2	1.1	0.2	0	0.2	0.2	0
22	Egg-Yolk	5	Medium	53.9	43.7	34.1548	71.6333	114.237	247.627	81.4172	47.086	11.8087	99.5	87.9433	2.2		1.1	2.2	1.1	0.2	0	0.2	0.2	0
22	Egg-Yolk	5	High	53.9	20.9	34.1548	71.6333	114.237	247.627	81.4172	47.086	11.8087	99.5	87.9433	2.2		1.1	2.2	1.1	0.2	0	0.2	0.2	0
23	Egg-Yolk	5	Low	65.3	59.2	35.464	73.0526	117.751	251.335	85.0749	47.8988	11.804	98.8	124.685	1.8	0.2	2.6	1.1	0.9	0.3	0	0.3	0.3	0.3
23	Egg-Yolk	5	Medium	65.3	54.8	35.464	73.0526	117.751	251.335	85.0749	47.8988	11.804	98.8	124.685	1.8	0.2	2.6	1.1	0.9	0.3	0	0.3	0.3	0.3
23	Egg-Yolk	5	High	65.3	28.2	35.464	73.0526	117.751	251.335	85.0749	47.8988	11.804	98.8	124.685	1.8	0.2	2.6	1.1	0.9	0.3	0	0.3	0.3	0.3
24	Egg-Yolk	5	Low	37.6	29.5	39.4962	74.6954	93.5018	184.195	69.5981	51.6257	8.38134	85.1	101.573	4.4	0.2	9.5	7.9	1.5	0.6	0	5.9	8.1	0.3
24	Egg-Yolk	5	Medium	37.6	28.6	39.4962	74.6954	93.5018	184.195	69.5981	51.6257	8.38134	85.1	101.573	4.4	0.2	9.5	7.9	1.5	0.6	0	5.9	8.1	0.3
24	Egg-Yolk	5	High	37.6	19.3	39.4962	74.6954	93.5018	184.195	69.5981	51.6257	8.38134	85.1	101.573	4.4	0.2	9.5	7.9	1.5	0.6	0	5.9	8.1	0.3
25	Egg-Yolk	5	Low	55.4	46.5	39.3781	77.336	93.7578	191.346	73.5432	50.0422	9.25082	96.8	120.181	2.4	0.3	1.8	2.9	0.9	0.5	0	0.2	2.3	0.2
25	Egg-Yolk	5	Medium	55.4	44.4	39.3781	77.336	93.7578	191.346	73.5432	50.0422	9.25082	96.8	120.181	2.4	0.3	1.8	2.9	0.9	0.5	0	0.2	2.3	0.2
25	Egg-Yolk	5	High	55.4	29.5	39.3781	77.336	93.7578	191.346	73.5432	50.0422	9.25082	96.8	120.181	2.4	0.3	1.8	2.9	0.9	0.5	0	0.2	2.3	0.2
26	Egg-Yolk	5	Low	70.2	62.7	34.2198	68.5764	119.023	246.572	80.3551	49.1066	11.2256	98.4	105.129	1.6	0.2	2.6	1.1	0.9	0	0	0.6	1	0
26	Egg-Yolk	5	Medium	70.2	57.6	34.2198	68.5764	119.023	246.572	80.3551	49.1066	11.2256	98.4	105.129	1.6	0.2	2.6	1.1	0.9	0	0	0.6	1	0
26	Egg-Yolk	5	High	70.2	22	34.2198	68.5764	119.023	246.572	80.3551	49.1066	11.2256	98.4	105.129	1.6	0.2	2.6	1.1	0.9	0	0	0.6	1	0
27	Egg-Yolk	5	Low	59.2	53.1	40.1052	79.5659	99.7818	203.367	79.6632	49.9268	9.70145	94.8	69.6909	2.2	0.3	2.2	2.4	2	1.1	0	1.1	1.7	1.1
27	Egg-Yolk	5	Medium	59.2	51.5	40.1052	79.5659	99.7818	203.367	79.6632	49.9268	9.70145	94.8	69.6909	2.2	0.3	2.2	2.4	2	1.1	0	1.1	1.7	1.1
27	Egg-Yolk	5	High	59.2	33.8	40.1052	79.5659	99.7818	203.367	79.6632	49.9268	9.70145	94.8	69.6909	2.2	0.3	2.2	2.4	2	1.1	0	1.1	1.7	1.1
28	Egg-Yolk	5	Low	53.6	47.2	40.9573	79.4214	113.616	226.845	90.9752	50.9332	10.1784	97.9	75.0244	1.9	0.5	2.7	2.2	1.3	0.6	0	0.9	0.9	0
28	Egg-Yolk	5	Medium	53.6	46.6	40.9573	79.4214	113.616	226.845	90.9752	50.9332	10.1784	97.9	75.0244	1.9	0.5	2.7	2.2	1.3	0.6	0	0.9	0.9	0
28	Egg-Yolk	5	High	53.6	33.3	40.9573	79.4214	113.616	226.845	90.9752	50.9332	10.1784	97.9	75.0244	1.9	0.5	2.7	2.2	1.3	0.6	0	0.9	0.9	0
29	Egg-Yolk	5	Low	56.6	50.1	41.6052	79.236	99.714	199.412	79.042	51.7548	9.48276	94.2	123.737	1.4	0.7	2.9	4.5	1.2	0.2	0	1.4	3.2	1
29	Egg-Yolk	5	Medium	56.6	48.9	41.6052	79.236	99.714	199.412	79.042	51.7548	9.48276	94.2	123.737	1.4	0.7	2.9	4.5	1.2	0.2	0	1.4	3.2	1
29	Egg-Yolk	5	High	56.6	33	41.6052	79.236	99.714	199.412	79.042	51.7548	9.48276	94.2	123.737	1.4	0.7	2.9	4.5	1.2	0.2	0	1.4	3.2	1
30	Egg-Yolk	5	Low	69	59.3	39.7907	75.7085	102.932	204.057	77.3401	51.6022	9.65673	98.8	125.633	0.9		0.9	1	0.7	0.1	0	0.1	0.4	0.5
30	Egg-Yolk	5	Medium	69	57	39.7907	75.7085	102.932	204.057	77.3401	51.6022	9.65673	98.8	125.633	0.9		0.9	1	0.7	0.1	0	0.1	0.4	0.5
30	Egg-Yolk	5	High	69	34.3	39.7907	75.7085	102.932	204.057	77.3401	51.6022	9.65673	98.8	125.633	0.9		0.9	1	0.7	0.1	0	0.1	0.4	0.5
11	Egg-Yolk	5	Low	39.7	36.3	50.0816	86.4098	95.6667	169.439	83.3433	57.2819	7.48063	97.7	79.4097	3.1	1.3	3.1	3.4	2.4	0	0	0.4	1.5	0.4
11	Egg-Yolk	5	Medium	39.7	36.3	50.0816	86.4098	95.6667	169.439	83.3433	57.2819	7.48063	97.7	79.4097	3.1	1.3	3.1	3.4	2.4	0	0	0.4	1.5	0.4
11	Egg-Yolk	5	High	39.7	31.9	50.0816	86.4098	95.6667	169.439	83.3433	57.2819	7.48063	97.7	79.4097	3.1	1.3	3.1	3.4	2.4	0	0	0.4	1.5	0.4
12	Egg-Yolk	5	Low	48.6	39.5	41.0117	76.7865	91.8964	181.505	70.5156	52.4343	8.79572	94	105.366	3.5	0.7	4.5	5.4	2	1.6	0	0.9	3.2	0.5
12	Egg-Yolk	5	Medium	48.6	38.4	41.0117	76.7865	91.8964	181.505	70.5156	52.4343	8.79572	94	105.366	3.5	0.7	4.5	5.4	2	1.6	0	0.9	3.2	0.5
12	Egg-Yolk	5	High	48.6	22.7	41.0117	76.7865	91.8964	181.505	70.5156	52.4343	8.79572	94	105.366	3.5	0.7	4.5	5.4	2	1.6	0	0.9	3.2	0.5
13	Egg-Yolk	5	Low	70.5	58.4	45.9916	81.9057	101.309	184.782	84.76	55.1137	7.97267	97.3	85.6914	1.7	0.4	2.1	2.1	0.7	0.2	0	1.2	1.4	0
13	Egg-Yolk	5	Medium	70.5	56.7	45.9916	81.9057	101.309	184.782	84.76	55.1137	7.97267	97.3	85.6914	1.7	0.4	2.1	2.1	0.7	0.2	0	1.2	1.4	0
13	Egg-Yolk	5	High	70.5	46.2	45.9916	81.9057	101.309	184.782	84.76	55.1137	7.97267	97.3	85.6914	1.7	0.4	2.1	2.1	0.7	0.2	0	1.2	1.4	0
14	Egg-Yolk	5	Low	29	21.2	41.6924	79.5294	92.0549	178.055	74.9532	51.5538	8.21812	90.4	119.944	3.8	0.4	6	6.9	5.6	1	0	2	5.8	0.7
14	Egg-Yolk	5	Medium	29	21	41.6924	79.5294	92.0549	178.055	74.9532	51.5538	8.21812	90.4	119.944	3.8	0.4	6	6.9	5.6	1	0	2	5.8	0.7
14	Egg-Yolk	5	High	29	16.9	41.6924	79.5294	92.0549	178.055	74.9532	51.5538	8.21812	90.4	119.944	3.8	0.4	6	6.9	5.6	1	0	2	5.8	0.7
15	Egg-Yolk	5	Low	29.3	24.1	45.7559	82.7337	89.5787	168.47	74.1365	54.5316	8.50321	94.7	92.3286	4.2	0.8	6.5	5.1	1.3	0	0	0.4	4.8	0
15	Egg-Yolk	5	Medium	29.3	23.5	45.7559	82.7337	89.5787	168.47	74.1365	54.5316	8.50321	94.7	92.3286	4.2	0.8	6.5	5.1	1.3	0	0	0.4	4.8	0
15	Egg-Yolk	5	High	29.3	19.8	45.7559	82.7337	89.5787	168.47	74.1365	54.5316	8.50321	94.7	92.3286	4.2	0.8	6.5	5.1	1.3	0	0	0.4	4.8	0
16	Egg-Yolk	5	Low	72.2	60.7	48.067	81.9663	94.437	166.835	78.6575	57.7606	7.46816	96.7	130.256	0.8		1.5	3.3	0.8	0.3	0	0.9	2	0.1
16	Egg-Yolk	5	Medium	72.2	59.1	48.067	81.9663	94.437	166.835	78.6575	57.7606	7.46816	96.7	130.256	0.8		1.5	3.3	0.8	0.3	0	0.9	2	0.1
16	Egg-Yolk	5	High	72.2	48	48.067	81.9663	94.437	166.835	78.6575	57.7606	7.46816	96.7	130.256	0.8		1.5	3.3	0.8	0.3	0	0.9	2	0.1
17	Egg-Yolk	5	Low	35.4	29	40.5993	76.2665	95.6046	185.952	74.1364	52.3417	8.95231	94.4	142.463	4.3	0.1	5.9	6	2.6	0.2	0	1.2	4	0.5
17	Egg-Yolk	5	Medium	35.4	27.8	40.5993	76.2665	95.6046	185.952	74.1364	52.3417	8.95231	94.4	142.463	4.3	0.1	5.9	6	2.6	0.2	0	1.2	4	0.5
17	Egg-Yolk	5	High	35.4	18.6	40.5993	76.2665	95.6046	185.952	74.1364	52.3417	8.95231	94.4	142.463	4.3	0.1	5.9	6	2.6	0.2	0	1.2	4	0.5
18	Egg-Yolk	5	Low	27.3	19.9	47.7796	82.1909	80.166	142.689	68.0383	57.0161	6.67283	94.9	135.234	5.7	0.4	8.4	3.8	2.5	0	0.3	0.6	3.8	0.3
18	Egg-Yolk	5	Medium	27.3	19.5	47.7796	82.1909	80.166	142.689	68.0383	57.0161	6.67283	94.9	135.234	5.7	0.4	8.4	3.8	2.5	0	0.3	0.6	3.8	0.3
18	Egg-Yolk	5	High	27.3	17.6	47.7796	82.1909	80.166	142.689	68.0383	57.0161	6.67283	94.9	135.234	5.7	0.4	8.4	3.8	2.5	0	0.3	0.6	3.8	0.3
19	Egg-Yolk	5	Low	59.6	50.4	44.5285	80.9044	107.553	198.31	88.8514	54.2273	8.73725	97.6	122.433	2.2	0.5	2.4	2.7	0.9	0.5	0	0.3	1.6	0.2
19	Egg-Yolk	5	Medium	59.6	49.3	44.5285	80.9044	107.553	198.31	88.8514	54.2273	8.73725	97.6	122.433	2.2	0.5	2.4	2.7	0.9	0.5	0	0.3	1.6	0.2
19	Egg-Yolk	5	High	59.6	38.3	44.5285	80.9044	107.553	198.31	88.8514	54.2273	8.73725	97.6	122.433	2.2	0.5	2.4	2.7	0.9	0.5	0	0.3	1.6	0.2
20	Egg-Yolk	5	Low	32	27.8	46.8689	82.982	99.7392	183.424	83.917	55.6782	8.32507	96.1	124.922	3.3	0.4	5	3.8	0.9	0.3	0	1.2	2.4	0
20	Egg-Yolk	5	Medium	32	27	46.8689	82.982	99.7392	183.424	83.917	55.6782	8.32507	96.1	124.922	3.3	0.4	5	3.8	0.9	0.3	0	1.2	2.4	0
20	Egg-Yolk	5	High	32	21.7	46.8689	82.982	99.7392	183.424	83.917	55.6782	8.32507	96.1	124.922	3.3	0.4	5	3.8	0.9	0.3	0	1.2	2.4	0
21	Egg-Yolk	6	Low	64.9	42	42.9628	79.017	103.034	198.663	82.4512	53.1049	8.95154	98.3	104.418	0.9	0.1	1	1.2	0.6	0.5	0	0.3	0.7	0.2
21	Egg-Yolk	6	Medium	64.9	39.5	42.9628	79.017	103.034	198.663	82.4512	53.1049	8.95154	98.3	104.418	0.9	0.1	1	1.2	0.6	0.5	0	0.3	0.7	0.2
21	Egg-Yolk	6	High	64.9	15.4	42.9628	79.017	103.034	198.663	82.4512	53.1049	8.95154	98.3	104.418	0.9	0.1	1	1.2	0.6	0.5	0	0.3	0.7	0.2
22	Egg-Yolk	6	Low	53.9	21.7	34.1548	71.6333	114.237	247.627	81.4172	47.086	11.8087	99.5	87.9433	2.2		1.1	2.2	1.1	0.2	0	0.2	0.2	0
22	Egg-Yolk	6	Medium	53.9	20.8	34.1548	71.6333	114.237	247.627	81.4172	47.086	11.8087	99.5	87.9433	2.2		1.1	2.2	1.1	0.2	0	0.2	0.2	0
22	Egg-Yolk	6	High	53.9	12.3	34.1548	71.6333	114.237	247.627	81.4172	47.086	11.8087	99.5	87.9433	2.2		1.1	2.2	1.1	0.2	0	0.2	0.2	0
23	Egg-Yolk	6	Low	65.3	29.6	35.464	73.0526	117.751	251.335	85.0749	47.8988	11.804	98.8	124.685	1.8	0.2	2.6	1.1	0.9	0.3	0	0.3	0.3	0.3
23	Egg-Yolk	6	Medium	65.3	27.3	35.464	73.0526	117.751	251.335	85.0749	47.8988	11.804	98.8	124.685	1.8	0.2	2.6	1.1	0.9	0.3	0	0.3	0.3	0.3
23	Egg-Yolk	6	High	65.3	15	35.464	73.0526	117.751	251.335	85.0749	47.8988	11.804	98.8	124.685	1.8	0.2	2.6	1.1	0.9	0.3	0	0.3	0.3	0.3
24	Egg-Yolk	6	Low	37.6	20.2	39.4962	74.6954	93.5018	184.195	69.5981	51.6257	8.38134	85.1	101.573	4.4	0.2	9.5	7.9	1.5	0.6	0	5.9	8.1	0.3
24	Egg-Yolk	6	Medium	37.6	18	39.4962	74.6954	93.5018	184.195	69.5981	51.6257	8.38134	85.1	101.573	4.4	0.2	9.5	7.9	1.5	0.6	0	5.9	8.1	0.3
24	Egg-Yolk	6	High	37.6	5.4	39.4962	74.6954	93.5018	184.195	69.5981	51.6257	8.38134	85.1	101.573	4.4	0.2	9.5	7.9	1.5	0.6	0	5.9	8.1	0.3
25	Egg-Yolk	6	Low	55.4	31.2	39.3781	77.336	93.7578	191.346	73.5432	50.0422	9.25082	96.8	120.181	2.4	0.3	1.8	2.9	0.9	0.5	0	0.2	2.3	0.2
25	Egg-Yolk	6	Medium	55.4	28.5	39.3781	77.336	93.7578	191.346	73.5432	50.0422	9.25082	96.8	120.181	2.4	0.3	1.8	2.9	0.9	0.5	0	0.2	2.3	0.2
25	Egg-Yolk	6	High	55.4	10.2	39.3781	77.336	93.7578	191.346	73.5432	50.0422	9.25082	96.8	120.181	2.4	0.3	1.8	2.9	0.9	0.5	0	0.2	2.3	0.2
26	Egg-Yolk	6	Low	70.2	23.1	34.2198	68.5764	119.023	246.572	80.3551	49.1066	11.2256	98.4	105.129	1.6	0.2	2.6	1.1	0.9	0	0	0.6	1	0
26	Egg-Yolk	6	Medium	70.2	21.6	34.2198	68.5764	119.023	246.572	80.3551	49.1066	11.2256	98.4	105.129	1.6	0.2	2.6	1.1	0.9	0	0	0.6	1	0
26	Egg-Yolk	6	High	70.2	9.7	34.2198	68.5764	119.023	246.572	80.3551	49.1066	11.2256	98.4	105.129	1.6	0.2	2.6	1.1	0.9	0	0	0.6	1	0
27	Egg-Yolk	6	Low	59.2	36.2	40.1052	79.5659	99.7818	203.367	79.6632	49.9268	9.70145	94.8	69.6909	2.2	0.3	2.2	2.4	2	1.1	0	1.1	1.7	1.1
27	Egg-Yolk	6	Medium	59.2	32.7	40.1052	79.5659	99.7818	203.367	79.6632	49.9268	9.70145	94.8	69.6909	2.2	0.3	2.2	2.4	2	1.1	0	1.1	1.7	1.1
27	Egg-Yolk	6	High	59.2	13.4	40.1052	79.5659	99.7818	203.367	79.6632	49.9268	9.70145	94.8	69.6909	2.2	0.3	2.2	2.4	2	1.1	0	1.1	1.7	1.1
28	Egg-Yolk	6	Low	53.6	34.6	40.9573	79.4214	113.616	226.845	90.9752	50.9332	10.1784	97.9	75.0244	1.9	0.5	2.7	2.2	1.3	0.6	0	0.9	0.9	0
28	Egg-Yolk	6	Medium	53.6	32.4	40.9573	79.4214	113.616	226.845	90.9752	50.9332	10.1784	97.9	75.0244	1.9	0.5	2.7	2.2	1.3	0.6	0	0.9	0.9	0
28	Egg-Yolk	6	High	53.6	19.4	40.9573	79.4214	113.616	226.845	90.9752	50.9332	10.1784	97.9	75.0244	1.9	0.5	2.7	2.2	1.3	0.6	0	0.9	0.9	0
29	Egg-Yolk	6	Low	56.6	35.6	41.6052	79.236	99.714	199.412	79.042	51.7548	9.48276	94.2	123.737	1.4	0.7	2.9	4.5	1.2	0.2	0	1.4	3.2	1
29	Egg-Yolk	6	Medium	56.6	30.6	41.6052	79.236	99.714	199.412	79.042	51.7548	9.48276	94.2	123.737	1.4	0.7	2.9	4.5	1.2	0.2	0	1.4	3.2	1
29	Egg-Yolk	6	High	56.6	12.2	41.6052	79.236	99.714	199.412	79.042	51.7548	9.48276	94.2	123.737	1.4	0.7	2.9	4.5	1.2	0.2	0	1.4	3.2	1
30	Egg-Yolk	6	Low	69	36.2	39.7907	75.7085	102.932	204.057	77.3401	51.6022	9.65673	98.8	125.633	0.9		0.9	1	0.7	0.1	0	0.1	0.4	0.5
30	Egg-Yolk	6	Medium	69	34.1	39.7907	75.7085	102.932	204.057	77.3401	51.6022	9.65673	98.8	125.633	0.9		0.9	1	0.7	0.1	0	0.1	0.4	0.5
30	Egg-Yolk	6	High	69	10.9	39.7907	75.7085	102.932	204.057	77.3401	51.6022	9.65673	98.8	125.633	0.9		0.9	1	0.7	0.1	0	0.1	0.4	0.5
11	Egg-Yolk	6	Low	39.7	33.3	50.0816	86.4098	95.6667	169.439	83.3433	57.2819	7.48063	97.7	79.4097	3.1	1.3	3.1	3.4	2.4	0	0	0.4	1.5	0.4
11	Egg-Yolk	6	Medium	39.7	30.3	50.0816	86.4098	95.6667	169.439	83.3433	57.2819	7.48063	97.7	79.4097	3.1	1.3	3.1	3.4	2.4	0	0	0.4	1.5	0.4
11	Egg-Yolk	6	High	39.7	8.4	50.0816	86.4098	95.6667	169.439	83.3433	57.2819	7.48063	97.7	79.4097	3.1	1.3	3.1	3.4	2.4	0	0	0.4	1.5	0.4
12	Egg-Yolk	6	Low	48.6	25.2	41.0117	76.7865	91.8964	181.505	70.5156	52.4343	8.79572	94	105.366	3.5	0.7	4.5	5.4	2	1.6	0	0.9	3.2	0.5
12	Egg-Yolk	6	Medium	48.6	21.3	41.0117	76.7865	91.8964	181.505	70.5156	52.4343	8.79572	94	105.366	3.5	0.7	4.5	5.4	2	1.6	0	0.9	3.2	0.5
12	Egg-Yolk	6	High	48.6	7.8	41.0117	76.7865	91.8964	181.505	70.5156	52.4343	8.79572	94	105.366	3.5	0.7	4.5	5.4	2	1.6	0	0.9	3.2	0.5
13	Egg-Yolk	6	Low	70.5	48.8	45.9916	81.9057	101.309	184.782	84.76	55.1137	7.97267	97.3	85.6914	1.7	0.4	2.1	2.1	0.7	0.2	0	1.2	1.4	0
13	Egg-Yolk	6	Medium	70.5	45	45.9916	81.9057	101.309	184.782	84.76	55.1137	7.97267	97.3	85.6914	1.7	0.4	2.1	2.1	0.7	0.2	0	1.2	1.4	0
13	Egg-Yolk	6	High	70.5	19.4	45.9916	81.9057	101.309	184.782	84.76	55.1137	7.97267	97.3	85.6914	1.7	0.4	2.1	2.1	0.7	0.2	0	1.2	1.4	0
14	Egg-Yolk	6	Low	29	17.9	41.6924	79.5294	92.0549	178.055	74.9532	51.5538	8.21812	90.4	119.944	3.8	0.4	6	6.9	5.6	1	0	2	5.8	0.7
14	Egg-Yolk	6	Medium	29	16	41.6924	79.5294	92.0549	178.055	74.9532	51.5538	8.21812	90.4	119.944	3.8	0.4	6	6.9	5.6	1	0	2	5.8	0.7
14	Egg-Yolk	6	High	29	7.5	41.6924	79.5294	92.0549	178.055	74.9532	51.5538	8.21812	90.4	119.944	3.8	0.4	6	6.9	5.6	1	0	2	5.8	0.7
15	Egg-Yolk	6	Low	29.3	21.2	45.7559	82.7337	89.5787	168.47	74.1365	54.5316	8.50321	94.7	92.3286	4.2	0.8	6.5	5.1	1.3	0	0	0.4	4.8	0
15	Egg-Yolk	6	Medium	29.3	18.2	45.7559	82.7337	89.5787	168.47	74.1365	54.5316	8.50321	94.7	92.3286	4.2	0.8	6.5	5.1	1.3	0	0	0.4	4.8	0
15	Egg-Yolk	6	High	29.3	4.4	45.7559	82.7337	89.5787	168.47	74.1365	54.5316	8.50321	94.7	92.3286	4.2	0.8	6.5	5.1	1.3	0	0	0.4	4.8	0
16	Egg-Yolk	6	Low	72.2	52.7	48.067	81.9663	94.437	166.835	78.6575	57.7606	7.46816	96.7	130.256	0.8		1.5	3.3	0.8	0.3	0	0.9	2	0.1
16	Egg-Yolk	6	Medium	72.2	44.2	48.067	81.9663	94.437	166.835	78.6575	57.7606	7.46816	96.7	130.256	0.8		1.5	3.3	0.8	0.3	0	0.9	2	0.1
16	Egg-Yolk	6	High	72.2	18.2	48.067	81.9663	94.437	166.835	78.6575	57.7606	7.46816	96.7	130.256	0.8		1.5	3.3	0.8	0.3	0	0.9	2	0.1
17	Egg-Yolk	6	Low	35.4	19.6	40.5993	76.2665	95.6046	185.952	74.1364	52.3417	8.95231	94.4	142.463	4.3	0.1	5.9	6	2.6	0.2	0	1.2	4	0.5
17	Egg-Yolk	6	Medium	35.4	17.7	40.5993	76.2665	95.6046	185.952	74.1364	52.3417	8.95231	94.4	142.463	4.3	0.1	5.9	6	2.6	0.2	0	1.2	4	0.5
17	Egg-Yolk	6	High	35.4	7.4	40.5993	76.2665	95.6046	185.952	74.1364	52.3417	8.95231	94.4	142.463	4.3	0.1	5.9	6	2.6	0.2	0	1.2	4	0.5
18	Egg-Yolk	6	Low	27.3	20.1	47.7796	82.1909	80.166	142.689	68.0383	57.0161	6.67283	94.9	135.234	5.7	0.4	8.4	3.8	2.5	0	0.3	0.6	3.8	0.3
18	Egg-Yolk	6	Medium	27.3	15	47.7796	82.1909	80.166	142.689	68.0383	57.0161	6.67283	94.9	135.234	5.7	0.4	8.4	3.8	2.5	0	0.3	0.6	3.8	0.3
18	Egg-Yolk	6	High	27.3	4.4	47.7796	82.1909	80.166	142.689	68.0383	57.0161	6.67283	94.9	135.234	5.7	0.4	8.4	3.8	2.5	0	0.3	0.6	3.8	0.3
19	Egg-Yolk	6	Low	59.6	40.1	44.5285	80.9044	107.553	198.31	88.8514	54.2273	8.73725	97.6	122.433	2.2	0.5	2.4	2.7	0.9	0.5	0	0.3	1.6	0.2
19	Egg-Yolk	6	Medium	59.6	37.9	44.5285	80.9044	107.553	198.31	88.8514	54.2273	8.73725	97.6	122.433	2.2	0.5	2.4	2.7	0.9	0.5	0	0.3	1.6	0.2
19	Egg-Yolk	6	High	59.6	22	44.5285	80.9044	107.553	198.31	88.8514	54.2273	8.73725	97.6	122.433	2.2	0.5	2.4	2.7	0.9	0.5	0	0.3	1.6	0.2
20	Egg-Yolk	6	Low	32	23	46.8689	82.982	99.7392	183.424	83.917	55.6782	8.32507	96.1	124.922	3.3	0.4	5	3.8	0.9	0.3	0	1.2	2.4	0
20	Egg-Yolk	6	Medium	32	20.7	46.8689	82.982	99.7392	183.424	83.917	55.6782	8.32507	96.1	124.922	3.3	0.4	5	3.8	0.9	0.3	0	1.2	2.4	0
20	Egg-Yolk	6	High	32	8.4	46.8689	82.982	99.7392	183.424	83.917	55.6782	8.32507	96.1	124.922	3.3	0.4	5	3.8	0.9	0.3	0	1.2	2.4	0
21	Egg-Yolk	7	Low	64.9	41.1	42.9628	79.017	103.892	200.318	83.1383	53.1049	9.02613	97.7	102.699	0.9	0.1	1	1.4	2.3	0.5	0	0.5	0.7	0.5
21	Egg-Yolk	7	Medium	64.9	41.1	42.9628	79.017	103.892	200.318	83.1383	53.1049	9.02613	98.4	102.699	0.9	0.1	1	1.2	0.3	0.5	0	0.3	0.7	0
21	Egg-Yolk	7	High	64.9	41.1	42.9628	79.017	103.892	200.318	83.1383	53.1049	9.02613	98.6	102.699	0.9	0.1	1	1	0.1	0.5	0	0.2	0.7	0
22	Egg-Yolk	7	Low	53.9	21	34.1602	71.6504	115.164	249.69	82.1172	47.0794	11.9063	98.8	86.4957	2.2		1.1	2.2	2.3	0.2	0	0.5	0.2	0.5
22	Egg-Yolk	7	Medium	53.9	21	34.1602	71.6504	115.164	249.69	82.1172	47.0794	11.9063	99.5	86.4957	2.2		1.1	2	0.8	0.2	0	0.2	0.2	0
22	Egg-Yolk	7	High	53.9	21	34.1602	71.6504	115.164	249.69	82.1172	47.0794	11.9063	99.5	86.4957	2.2		1.3	1.9	0.1	0.2	0	0.2	0.2	0
23	Egg-Yolk	7	Low	65.3	28.3	35.464	73.0526	118.732	253.43	85.7839	47.8988	11.9023	98.4	122.633	1.8	0.2	2.8	1	1.7	0.3	0	0.7	0.1	0.4
23	Egg-Yolk	7	Medium	65.3	28.3	35.464	73.0526	118.732	253.43	85.7839	47.8988	11.9023	99	122.633	1.8	0.2	2.5	1.1	0.8	0.3	0	0.3	0.3	0.1
23	Egg-Yolk	7	High	65.3	28.3	35.464	73.0526	118.732	253.43	85.7839	47.8988	11.9023	99	122.633	1.8	0.2	2.5	1	0.4	0.3	0	0.4	0.3	0
24	Egg-Yolk	7	Low	37.5	19.2	39.4962	74.6954	94.281	185.73	70.1781	51.6257	8.45118	84.2	100.018	4.4	0.2	9.4	7.6	3.5	0.6	0	6.5	7.5	1.2
24	Egg-Yolk	7	Medium	37.5	19.2	39.4962	74.6954	94.281	185.73	70.1781	51.6257	8.45118	85.1	100.018	4.5	0.2	9.6	7.9	1.2	0.6	0	6.5	7.8	0
24	Egg-Yolk	7	High	37.5	19.2	39.4962	74.6954	94.281	185.73	70.1781	51.6257	8.45118	85.1	100.018	4.4	0.2	9.4	8.2	0.2	0.6	0	6.5	7.8	0
25	Egg-Yolk	7	Low	55.4	29.6	39.4138	77.3918	94.4464	192.727	74.1376	50.0497	9.29381	96.3	118.203	2.4	0.3	2	3	1.7	0.5	0	0.5	2.3	0.4
25	Egg-Yolk	7	Medium	55.4	29.6	39.4138	77.3918	94.4464	192.727	74.1376	50.0497	9.29381	97	118.203	2.4	0.3	1.8	2.8	0.7	0.5	0	0.2	2.3	0
25	Egg-Yolk	7	High	55.4	29.6	39.4138	77.3918	94.4464	192.727	74.1376	50.0497	9.29381	97.2	118.203	2.4	0.3	1.9	2.6	0.2	0.5	0	0.2	2.1	0
26	Egg-Yolk	7	Low	70.2	22	34.228	68.5922	120.002	248.609	81.0554	49.1065	11.3246	97.9	103.515	1.6	0.2	2.3	1.5	1.9	0	0	0.6	1.1	0.3
26	Egg-Yolk	7	Medium	70.2	22	34.228	68.5922	120.002	248.609	81.0554	49.1065	11.3246	98.4	103.515	1.6	0.2	2.6	1.1	0.9	0	0	0.6	1	0
26	Egg-Yolk	7	High	70.2	22	34.228	68.5922	120.002	248.609	81.0554	49.1065	11.3246	98.9	103.515	1.6	0.2	2.8	0.8	0.3	0	0	0.6	0.5	0
27	Egg-Yolk	7	Low	59.2	33.8	40.1052	79.5659	100.613	205.062	80.3271	49.9268	9.7823	92.8	68.5438	2.2	0.3	2.2	2.2	6.1	1.1	0	1.1	1.7	3.2
27	Egg-Yolk	7	Medium	59.2	33.8	40.1052	79.5659	100.613	205.062	80.3271	49.9268	9.7823	95.1	68.5438	2.2	0.3	2.2	2.4	1.4	1.1	0	1.1	2	0.6
27	Egg-Yolk	7	High	59.2	33.8	40.1052	79.5659	100.613	205.062	80.3271	49.9268	9.7823	96	68.5438	2.2	0.3	2.2	2.4	0.2	1.1	0	0.9	2	0
28	Egg-Yolk	7	Low	53.6	33.3	40.9573	79.4214	114.562	228.735	91.7334	50.9332	10.2633	96.8	73.7895	1.9	0.5	2.5	2.2	3.2	0.6	0	0.9	0.9	1.2
28	Egg-Yolk	7	Medium	53.6	33.3	40.9573	79.4214	114.562	228.735	91.7334	50.9332	10.2633	97.9	73.7895	1.9	0.5	3	2.2	0.8	0.6	0	0.9	0.9	0
28	Egg-Yolk	7	High	53.6	33.3	40.9573	79.4214	114.562	228.735	91.7334	50.9332	10.2633	97.9	73.7895	1.9	0.5	2.8	2.1	0.5	0.6	0	0.9	0.9	0
29	Egg-Yolk	7	Low	56.5	33	41.5535	79.2121	100.223	200.758	79.3601	51.7155	9.54312	90.2	121.7	1.4	0.8	3	4.1	6.6	0.2	0	1.9	3.1	4.7
29	Egg-Yolk	7	Medium	56.5	33	41.5535	79.2121	100.223	200.758	79.3601	51.7155	9.54312	94.9	121.7	1.4	0.7	3	4.3	0.8	0.2	0	1.5	3.1	0.3
29	Egg-Yolk	7	High	56.5	33	41.5535	79.2121	100.223	200.758	79.3601	51.7155	9.54312	94.9	121.7	1.4	0.7	2.9	4	0.1	0.2	0	1.9	3.1	0
30	Egg-Yolk	7	Low	68.8	34.4	39.8059	75.7139	103.792	205.708	77.995	51.6146	9.7193	98.1	123.798	0.9		1.1	1.3	1.3	0.1	0	0.4	0.5	0.8
30	Egg-Yolk	7	Medium	68.8	34.4	39.8059	75.7139	103.792	205.708	77.995	51.6146	9.7193	98.6	123.798	0.9		1	1	0.6	0.1	0	0.3	0.5	0.4
30	Egg-Yolk	7	High	68.8	34.4	39.8059	75.7139	103.792	205.708	77.995	51.6146	9.7193	99.3	123.798	0.9		0.9	0.8	0.1	0.1	0	0.1	0.4	0
11	Egg-Yolk	7	Low	39.6	31.9	50.0816	86.4098	96.464	170.851	84.0378	57.2819	7.54296	93.6	78.2192	3.1	1.3	3.1	3.7	8.2	0	0	1.5	1.1	3.8
11	Egg-Yolk	7	Medium	39.6	31.9	50.0816	86.4098	96.464	170.851	84.0378	57.2819	7.54296	97.7	78.2192	3.1	1.3	3.4	3.6	1.8	0	0	0.4	1.9	0
11	Egg-Yolk	7	High	39.6	31.9	50.0816	86.4098	96.464	170.851	84.0378	57.2819	7.54296	97.7	78.2192	3.3	1.3	3.3	3.4	0.6	0	0	0.4	1.9	0
12	Egg-Yolk	7	Low	48.6	22.6	40.9403	76.7164	92.5306	182.982	70.8983	52.3679	8.87655	91.9	103.632	3.5	0.7	4.5	5.4	7.4	1.6	0	1.2	3	2.8
12	Egg-Yolk	7	Medium	48.6	22.6	40.9403	76.7164	92.5306	182.982	70.8983	52.3679	8.87655	94	103.632	3.5	0.7	4.5	5.3	1.1	1.6	0	0.9	3.2	0.5
12	Egg-Yolk	7	High	48.6	22.6	40.9403	76.7164	92.5306	182.982	70.8983	52.3679	8.87655	94.4	103.632	3.5	0.7	4.5	5.2	0.2	1.6	0	0.9	3.2	0
13	Egg-Yolk	7	Low	70.3	46	45.8518	81.66	102.377	186.654	85.3766	55.0731	8.00152	95.7	84.3974	1.7	0.3	2.2	2.9	3	0.2	0	1.8	1.8	0.6
13	Egg-Yolk	7	Medium	70.3	46	45.8518	81.66	102.377	186.654	85.3766	55.0731	8.00152	97.2	84.3974	1.7	0.4	2.1	2.3	0.4	0.2	0	1.2	1.4	0
13	Egg-Yolk	7	High	70.3	46	45.8518	81.66	102.377	186.654	85.3766	55.0731	8.00152	97.6	84.3974	1.7	0.4	1.9	2.2	0.1	0.2	0	0.8	1.4	0
14	Egg-Yolk	7	Low	28.9	16.9	41.6973	79.539	92.8025	179.505	75.5778	51.5534	8.2795	87.7	118.32	3.7	0.4	5.3	6.7	13.2	1	0	2.7	6.1	2.4
14	Egg-Yolk	7	Medium	28.9	16.9	41.6973	79.539	92.8025	179.505	75.5778	51.5534	8.2795	91.5	118.32	3.7	0.4	6.2	6.7	3.9	1	0	2	5.5	0
14	Egg-Yolk	7	High	28.9	16.9	41.6973	79.539	92.8025	179.505	75.5778	51.5534	8.2795	91.8	118.32	3.7	0.5	6.3	6.5	1.4	1	0	2	5.1	0
15	Egg-Yolk	7	Low	29.2	19.7	45.7559	82.7337	90.3252	169.874	74.7543	54.5316	8.57407	93	90.9254	4.2	0.8	6.2	4.9	5.8	0	0	0.9	5.3	0.9
15	Egg-Yolk	7	Medium	29.2	19.7	45.7559	82.7337	90.3252	169.874	74.7543	54.5316	8.57407	94.7	90.9254	4.2	0.8	6.5	5	1.3	0	0	0.4	4.8	0
15	Egg-Yolk	7	High	29.2	19.7	45.7559	82.7337	90.3252	169.874	74.7543	54.5316	8.57407	95.6	90.9254	4.2	0.8	6.8	4.5	0.4	0	0	0.4	3.9	0
16	Egg-Yolk	7	Low	72.3	48.4	48.0393	81.9193	95.1948	168.181	79.2304	57.7599	7.52363	96.4	128.228	0.8		1.3	3.2	2.9	0.3	0	0.6	2	0.8
16	Egg-Yolk	7	Medium	72.3	48.4	48.0393	81.9193	95.1948	168.181	79.2304	57.7599	7.52363	96.7	128.228	0.8		1.5	3.4	0.6	0.3	0	0.9	2.1	0
16	Egg-Yolk	7	High	72.3	48.4	48.0393	81.9193	95.1948	168.181	79.2304	57.7599	7.52363	97.1	128.228	0.8		1.7	3.1		0.3	0	0.9	1.8	0
17	Egg-Yolk	7	Low	35.4	18.6	40.8528	76.5361	96.1402	186.849	74.8003	52.4083	8.9849	93	140.235	4.3	0.1	6.2	5.5	5.4	0.2	0	1.4	4	1.6
17	Egg-Yolk	7	Medium	35.4	18.6	40.8528	76.5361	96.1402	186.849	74.8003	52.4083	8.9849	94.4	140.235	4.3	0.1	6.2	6	2	0.2	0	1.4	4	0.2
17	Egg-Yolk	7	High	35.4	18.6	40.8528	76.5361	96.1402	186.849	74.8003	52.4083	8.9849	94.6	140.235	4.3	0.2	6.4	5.7	0.9	0.2	0	1.4	4	0
18	Egg-Yolk	7	Low	27.3	17.6	47.669	82.1402	80.6576	143.711	68.4325	56.9273	6.69508	94.2	133.241	5.7	0.3	8	3.9	4.2	0	0.3	0.6	4.2	0.6
18	Egg-Yolk	7	Medium	27.3	17.6	47.669	82.1402	80.6576	143.711	68.4325	56.9273	6.69508	94.9	133.241	5.7	0.3	8.1	3.8	2.4	0	0.3	0.6	3.8	0.3
18	Egg-Yolk	7	High	27.3	17.6	47.669	82.1402	80.6576	143.711	68.4325	56.9273	6.69508	95.2	133.241	5.7	0.4	8.9	3.8	0.6	0	0.3	0.6	3.8	0
19	Egg-Yolk	7	Low	59.6	38.4	44.5285	80.9044	108.449	199.962	89.5918	54.2273	8.81006	96.8	120.534	2.2	0.5	2.4	3	3.4	0.5	0	0.3	1.8	0.8
19	Egg-Yolk	7	Medium	59.6	38.4	44.5285	80.9044	108.449	199.962	89.5918	54.2273	8.81006	97.7	120.534	2.2	0.5	2.4	2.7	0.8	0.5	0	0.3	1.6	0
19	Egg-Yolk	7	High	59.6	38.4	44.5285	80.9044	108.449	199.962	89.5918	54.2273	8.81006	97.7	120.534	2.2	0.5	2.4	2.5	0.2	0.5	0	0.3	1.6	0
20	Egg-Yolk	7	Low	31.9	21.7	46.8781	82.9804	100.628	185.006	84.6697	55.6889	8.40599	84.9	122.982	3.4	0.4	4.6	3.5	4.5	3.4	0.4	4.6	3.5	4.5
20	Egg-Yolk	7	Medium	31.9	21.7	46.8781	82.9804	100.628	185.006	84.6697	55.6889	8.40599	96.1	122.982	3.3	0.4	5.1	3.7	0.9	0.3	0	1.2	2.4	0
20	Egg-Yolk	7	High	31.9	21.7	46.8781	82.9804	100.628	185.006	84.6697	55.6889	8.40599	96.1	122.982	3.3	0.4	5.2	3.6	0.2	0.3	0	1.2	2.4	0
21	Egg-Yolk	8	Low	64.4	40.8	42.9628	79.017	103.892	200.318	83.1383	53.1049	9.02613	98.1	103.515	0.9	0.1	0.9	1.5	0.7	0.5	0	0.3	0.9	0.2
21	Egg-Yolk	8	Medium	66.1	41.8	42.9628	79.017	103.892	200.318	83.1383	53.1049	9.02613	98.3	100.951	0.6		0.9	0.8	0.7	0.5	0	0.3	0.7	0.2
21	Egg-Yolk	8	High	66.2	41.9	42.9628	79.017	103.892	200.318	83.1383	53.1049	9.02613	98.4	100.717	0.6		0.9	0.7	0.7	0.5	0	0.3	0.5	0.2
22	Egg-Yolk	8	Low	53.4	20.8	34.1602	71.6504	115.164	249.69	82.1172	47.0794	11.9063	99.5	87.3117	2.1		1.1	2.3	1.1	0.2	0	0.2	0.2	0
22	Egg-Yolk	8	Medium	54.5	21.3	34.1602	71.6504	115.164	249.69	82.1172	47.0794	11.9063	99.5	85.5631	1.9		1.1	1.8	1.1	0.2	0	0.2	0.2	0
22	Egg-Yolk	8	High	54.7	21.3	34.1602	71.6504	115.164	249.69	82.1172	47.0794	11.9063	99.5	85.2134	1.9		1.1	1.8	1.1	0.2	0	0.2	0.2	0
23	Egg-Yolk	8	Low	65	28.2	35.464	73.0526	118.732	253.43	85.7839	47.8988	11.9023	99	123.216	1.8	0.2	2.6	1.1	0.9	0.3	0	0.3	0.1	0.3
23	Egg-Yolk	8	Medium	65.8	28.5	35.464	73.0526	118.732	253.43	85.7839	47.8988	11.9023	99	121.7	1.6	0.2	2.6	0.8	1.1	0.3	0	0.3	0.1	0.3
23	Egg-Yolk	8	High	66.3	28.8	35.464	73.0526	118.732	253.43	85.7839	47.8988	11.9023	99	120.768	1.6	0.2	2.5	0.6	1	0.3	0	0.3	0.1	0.3
24	Egg-Yolk	8	Low	37.4	19.1	39.4962	74.6954	94.281	185.73	70.1781	51.6257	8.45118	85.1	100.484	4.4	0.2	9.6	8	1.6	0.6	0	6.5	7.5	0.3
24	Egg-Yolk	8	Medium	38	19.5	39.4962	74.6954	94.281	185.73	70.1781	51.6257	8.45118	85.1	98.8522	4.5	0.2	9.7	7.3	1.8	0.6	0	6.5	7.5	0.3
24	Egg-Yolk	8	High	38.2	19.6	39.4962	74.6954	94.281	185.73	70.1781	51.6257	8.45118	85.1	98.1528	4.4	0.2	9.7	7.1	1.7	0.6	0	6.5	7.5	0.3
25	Egg-Yolk	8	Low	55	29.4	39.4138	77.3918	94.4464	192.727	74.1376	50.0497	9.29381	96.6	119.136	2.3	0.3	1.8	3.1	0.9	0.5	0	0.2	2.5	0.2
25	Egg-Yolk	8	Medium	56.1	30	39.4138	77.3918	94.4464	192.727	74.1376	50.0497	9.29381	97.2	116.688	2.4	0.2	1.8	2.5	0.9	0.5	0	0.2	2	0.2
25	Egg-Yolk	8	High	56.3	30.1	39.4138	77.3918	94.4464	192.727	74.1376	50.0497	9.29381	97.5	116.338	2.3	0.2	1.8	2	0.9	0.5	0	0.2	1.6	0.2
26	Egg-Yolk	8	Low	70	21.9	34.228	68.5922	120.002	248.609	81.0554	49.1065	11.3246	98.1	103.748	1.6	0.2	2.6	1.3	0.9	0	0	0.6	1.3	0
26	Egg-Yolk	8	Medium	70.7	22.1	34.228	68.5922	120.002	248.609	81.0554	49.1065	11.3246	98.7	102.699	1.6	0.1	2.6	0.8	1	0	0	0.6	0.5	0.2
26	Egg-Yolk	8	High	71	22.2	34.228	68.5922	120.002	248.609	81.0554	49.1065	11.3246	99	102.349	1.6	0.1	2.7	0.6	0.9	0	0	0.6	0.3	0
27	Egg-Yolk	8	Low	58.3	33.3	40.1052	79.5659	100.613	205.062	80.3271	49.9268	9.7823	94.8	69.5929	2.2	0.3	2.2	2.7	2	1.1	0	1.1	1.7	1.1
27	Egg-Yolk	8	Medium	60.4	34.5	40.1052	79.5659	100.613	205.062	80.3271	49.9268	9.7823	94.8	67.1449	2.3	0.2	2.3	1.9	2.1	1.1	0	1.1	1.7	1.1
27	Egg-Yolk	8	High	60.7	34.7	40.1052	79.5659	100.613	205.062	80.3271	49.9268	9.7823	95.1	66.7952	2.3		2.3	1.6	2.1	1.1	0	1.1	1.4	1.1
28	Egg-Yolk	8	Low	53.1	33	40.9573	79.4214	114.562	228.735	91.7334	50.9332	10.2633	97.9	74.4889	1.9	0.5	2.7	2.2	1.3	0.6	0	0.9	0.9	0
28	Egg-Yolk	8	Medium	54.5	33.9	40.9573	79.4214	114.562	228.735	91.7334	50.9332	10.2633	97.9	72.5072	1.9	0.3	2.7	2.1	1.3	0.6	0	0.9	0.9	0
28	Egg-Yolk	8	High	55	34.3	40.9573	79.4214	114.562	228.735	91.7334	50.9332	10.2633	98.2	71.8077	1.9	0.3	2.9	1.9	1	0.6	0	0.9	0.6	0
29	Egg-Yolk	8	Low	55.7	32.5	41.5535	79.2121	100.223	200.758	79.3601	51.7155	9.54312	93.6	123.449	1.4	0.7	2.7	4.5	1.5	0.2	0	1.5	3.6	1.2
29	Egg-Yolk	8	Medium	57.5	33.5	41.5535	79.2121	100.223	200.758	79.3601	51.7155	9.54312	94.1	119.602	1.5	0.4	2.8	3.8	1.9	0.2	0	1.5	3.1	1.2
29	Egg-Yolk	8	High	58.1	33.9	41.5535	79.2121	100.223	200.758	79.3601	51.7155	9.54312	94.1	118.436	1.5	0.3	3	3.5	1.5	0.2	0	1.5	3.1	1.2
30	Egg-Yolk	8	Low	68.6	34.3	39.8059	75.7139	103.792	205.708	77.995	51.6146	9.7193	98.8	124.148	0.9		0.9	1	0.7	0.1	0	0.1	0.4	0.5
30	Egg-Yolk	8	Medium	69.4	34.7	39.8059	75.7139	103.792	205.708	77.995	51.6146	9.7193	98.9	122.749	0.9		0.9	0.7	0.7	0.1	0	0.1	0.3	0.5
30	Egg-Yolk	8	High	69.8	34.8	39.8059	75.7139	103.792	205.708	77.995	51.6146	9.7193	98.9	122.166	0.8		1	0.5	0.7	0.1	0	0.1	0.3	0.5
11	Egg-Yolk	8	Low	38.6	31.1	50.0816	86.4098	96.464	170.851	84.0378	57.2819	7.54296	97.4	80.3174	3	1.3	3	4.2	2.5	0	0	0.4	1.9	0.4
11	Egg-Yolk	8	Medium	41.7	33.5	50.0816	86.4098	96.464	170.851	84.0378	57.2819	7.54296	97.7	74.3723	3.3	0.6	3.4	2.5	2.8	0	0	0.4	1.5	0.4
11	Egg-Yolk	8	High	42.7	34.3	50.0816	86.4098	96.464	170.851	84.0378	57.2819	7.54296	98.5	72.6237	2.9	0.3	3.4	1.8	2.6	0	0	0.4	0.8	0.4
12	Egg-Yolk	8	Low	47.1	21.9	40.9403	76.7164	92.5306	182.982	70.8983	52.3679	8.87655	93.8	106.896	3.4	0.7	4.4	5.7	2	1.6	0	0.9	3.5	0.5
12	Egg-Yolk	8	Medium	50.1	23.3	40.9403	76.7164	92.5306	182.982	70.8983	52.3679	8.87655	94.2	100.601	3.5	0.2	4.6	4.2	2.2	1.6	0	0.9	3	0.5
12	Egg-Yolk	8	High	50.6	23.6	40.9403	76.7164	92.5306	182.982	70.8983	52.3679	8.87655	94.2	99.4351	3.5	0.2	4.7	3.9	2	1.6	0	0.9	3	0.5
13	Egg-Yolk	8	Low	69.1	45.2	45.8518	81.66	102.377	186.654	85.3766	55.0731	8.00152	97.1	85.9128	1.6	0.4	2	2.6	0.7	0.2	0	1.2	1.6	0
13	Egg-Yolk	8	Medium	73	47.8	45.8518	81.66	102.377	186.654	85.3766	55.0731	8.00152	97.2	81.25	1.3	0.3	2.2	1.6	0.7	0.2	0	1.2	1.4	0
13	Egg-Yolk	8	High	73.4	48.1	45.8518	81.66	102.377	186.654	85.3766	55.0731	8.00152	97.4	80.7837	1.3	0.3	2.2	1.3	0.7	0.2	0	1.2	1.2	0
14	Egg-Yolk	8	Low	27.7	16.2	41.6973	79.539	92.8025	179.505	75.5778	51.5534	8.2795	90.4	123.449	3.6	0.4	5.8	7	5.6	1	0	2	5.8	0.7
14	Egg-Yolk	8	Medium	30.8	18.1	41.6973	79.539	92.8025	179.505	75.5778	51.5534	8.2795	91.5	110.976	3.9	0.3	6.4	5.5	6.3	1	0	2	4.4	1
14	Egg-Yolk	8	High	31.4	18.5	41.6973	79.539	92.8025	179.505	75.5778	51.5534	8.2795	91.5	108.644	3.9	0.3	6.5	4.6	6.2	1	0	2	4.4	1
15	Egg-Yolk	8	Low	28	18.9	45.7559	82.7337	90.3252	169.874	74.7543	54.5316	8.57407	94.7	94.7722	4.1	0.7	6.3	5	1.4	0	0	0.4	4.8	0
15	Egg-Yolk	8	Medium	30.3	20.5	45.7559	82.7337	90.3252	169.874	74.7543	54.5316	8.57407	95.6	87.6614	3.9	0.5	6.8	4.3	1.5	0	0	0.4	3.9	0
15	Egg-Yolk	8	High	30.6	20.7	45.7559	82.7337	90.3252	169.874	74.7543	54.5316	8.57407	96.1	86.8454	3.8	0.4	6.8	3.6	1.5	0	0	0.4	3.5	0
16	Egg-Yolk	8	Low	71.2	47.7	48.0393	81.9193	95.1948	168.181	79.2304	57.7599	7.52363	96.7	130.093	0.8		1.5	3.2	0.8	0.3	0	0.9	2	0.1
16	Egg-Yolk	8	Medium	73	48.9	48.0393	81.9193	95.1948	168.181	79.2304	57.7599	7.52363	97	126.946	0.8		1.6	3	0.8	0.3	0	0.9	1.8	0.1
16	Egg-Yolk	8	High	73.6	49.3	48.0393	81.9193	95.1948	168.181	79.2304	57.7599	7.52363	97.7	125.897	0.8		1.6	2	0.8	0.3	0	0.9	1	0.1
17	Egg-Yolk	8	Low	34.4	18.1	40.8528	76.5361	96.1402	186.849	74.8003	52.4083	8.9849	94.1	144.198	4.2	0.1	5.8	6.3	2.3	0.2	0	1.2	4.2	0.5
17	Egg-Yolk	8	Medium	36.4	19.1	40.8528	76.5361	96.1402	186.849	74.8003	52.4083	8.9849	94.6	136.505	4.3	0.1	6.1	5.3	2.9	0.2	0	0.9	4	0.5
17	Egg-Yolk	8	High	36.9	19.4	40.8528	76.5361	96.1402	186.849	74.8003	52.4083	8.9849	95.8	134.523	4.2	0.1	6.1	4.2	2.7	0.2	0	0.9	2.8	0.5
18	Egg-Yolk	8	Low	26.9	17.3	47.669	82.1402	80.6576	143.711	68.4325	56.9273	6.69508	94.9	135.456	5.6	0.3	8.2	4.1	2.5	0	0.3	0.6	3.8	0.3
18	Egg-Yolk	8	Medium	27.5	17.7	47.669	82.1402	80.6576	143.711	68.4325	56.9273	6.69508	94.9	132.075	5.7	0.4	8.5	3.4	2.6	0	0.3	0.6	3.8	0.3
18	Egg-Yolk	8	High	28	18	47.5177	81.8795	80.5515	143.517	68.2147	56.9284	6.70856	94.9	130.093	5.7	0.4	8.6	2.9	2.3	0	0.3	0.6	3.8	0.3
19	Egg-Yolk	8	Low	58.3	37.6	44.5285	80.9044	108.449	199.962	89.5918	54.2273	8.81006	97.6	123.099	2.2	0.5	2.4	2.7	0.9	0.5	0	0.3	1.6	0.2
19	Egg-Yolk	8	Medium	60.5	39	44.5285	80.9044	108.449	199.962	89.5918	54.2273	8.81006	97.7	118.669	2.3	0.3	2.5	2.5	1	0.5	0	0.3	1.5	0.2
19	Egg-Yolk	8	High	61.1	39.4	44.5285	80.9044	108.449	199.962	89.5918	54.2273	8.81006	98.1	117.504	2.2	0.1	2.5	2	0.9	0.5	0	0.3	1.1	0.2
20	Egg-Yolk	8	Low	31.5	21.4	46.8781	82.9804	100.628	185.006	84.6697	55.6889	8.40599	96.1	124.731	3.3	0.4	5	3.7	1	0.3	0	1.2	2.4	0
20	Egg-Yolk	8	Medium	32.6	22.1	46.8781	82.9804	100.628	185.006	84.6697	55.6889	8.40599	96.1	120.651	3.3	0.3	5.2	3.4	1.1	0.3	0	1.2	2.4	0
20	Egg-Yolk	8	High	32.8	22.3	46.8781	82.9804	100.628	185.006	84.6697	55.6889	8.40599	96.1	119.952	3.3	0.2	5.2	3.1	1	0.3	0	1.2	2.4	0
21	Egg-Yolk	9	Low	64.9	41.1	42.9628	79.017	103.892	200.318	83.1383	53.1049	9.02613	98.3	102.699	0.9	0.1	0.9	1.2	0.7	0.5	0	0.3	0.7	0.2
21	Egg-Yolk	9	High	63	41.1	43.4957	79.5856	106.448	204.852	85.3291	53.4552	9.18284	98.2	102.699	0.9	0.1	0.9	1.2	0.7	0.5	0	0.4	0.7	0.2
22	Egg-Yolk	9	Low	53.9	21	34.1602	71.6504	115.164	249.69	82.1172	47.0794	11.9063	99.5	86.4957	2.2		1.1	2.2	1.1	0.2	0	0.2	0.2	0
22	Egg-Yolk	9	High	51.1	21	34.4355	72.1425	119.85	259.846	85.9534	47.1611	12.3	99.5	86.4957	2.2		1.1	2.2	1.1	0.3	0	0.3	0.3	0
23	Egg-Yolk	9	Low	65.3	28.3	35.464	73.0526	118.732	253.43	85.7839	47.8988	11.9023	99	122.633	1.8	0.2	2.6	1	1	0.3	0	0.3	0.1	0.3
23	Egg-Yolk	9	High	64.3	28.3	35.4551	73.1621	120.332	256.862	86.9671	47.8464	12.0285	99	122.633	1.8	0.2	2.6	1	1	0.3	0	0.3	0.1	0.3
24	Egg-Yolk	9	Low	37.5	19.2	39.4962	74.6954	94.281	185.73	70.1781	51.6257	8.45118	85.1	100.018	4.4	0.2	9.7	7.7	1.6	0.6	0	6.5	7.5	0.3
24	Egg-Yolk	9	High	34.8	19.2	40.6363	75.756	99.6966	195.601	74.573	52.3595	8.7171	84.3	100.018	4.4	0.2	9.7	7.7	1.6	0.7	0	6.7	8	0.3
25	Egg-Yolk	9	Low	55.4	29.6	39.4138	77.3918	94.4464	192.727	74.1376	50.0497	9.29381	96.8	118.203	2.4	0.3	1.8	2.9	0.9	0.5	0	0.2	2.3	0.2
25	Egg-Yolk	9	High	53.2	29.6	39.538	77.7601	97.5224	198.953	76.7224	50.0093	9.57558	97.2	118.203	2.4	0.3	1.8	2.9	0.9	0.2	0	0	2.4	0.2
26	Egg-Yolk	9	Low	70.2	22	34.228	68.5922	120.002	248.609	81.0554	49.1065	11.3246	98.4	103.515	1.6	0.2	2.6	1.1	0.9	0	0	0.6	1	0
26	Egg-Yolk	9	High	68.8	22	34.3454	68.806	121.809	252.13	82.3954	49.1634	11.4601	98.4	103.515	1.6	0.2	2.6	1.1	0.9	0	0	0.7	1	0
27	Egg-Yolk	9	Low	59.2	33.8	40.1052	79.5659	100.613	205.062	80.3271	49.9268	9.7823	94.8	68.5438	2.2	0.3	2.2	2.4	2	1.1	0	1.1	1.7	1.1
27	Egg-Yolk	9	High	57.1	33.8	40.5193	80.3885	102.681	209.214	82.7429	49.9976	9.93951	95.8	68.5438	2.2	0.3	2.2	2.4	2	0.9	0	0.6	1.5	1.2
28	Egg-Yolk	9	Low	53.6	33.3	40.9573	79.4214	114.562	228.735	91.7334	50.9332	10.2633	97.9	73.7895	1.9	0.5	2.7	2.2	1.3	0.6	0	0.9	0.9	0
28	Egg-Yolk	9	High	53.1	33.3	41.1687	79.6591	115.372	230.127	92.4397	51.0862	10.3083	98.2	73.7895	1.9	0.5	2.7	2.2	1.3	0.6	0	0.6	0.9	0
29	Egg-Yolk	9	Low	56.5	33	41.5535	79.2121	100.223	200.758	79.3601	51.7155	9.54312	93.9	121.7	1.4	0.7	2.8	4.4	1.5	0.2	0	1.5	3.2	1.2
29	Egg-Yolk	9	High	55.4	33	41.7055	79.4134	101.715	203.753	80.709	51.7571	9.64247	94.1	121.7	1.4	0.7	2.8	4.4	1.5	0.2	0	1.6	2.9	1.2
30	Egg-Yolk	9	Low	68.9	34.4	39.7563	75.6203	103.703	205.536	77.8922	51.611	9.71554	98.8	123.798	0.9		0.9	1	0.7	0.1	0	0.1	0.4	0.5
30	Egg-Yolk	9	High	65.3	34.4	40.1175	76.1107	108.29	214.319	81.5455	51.7989	10.0722	99.1	123.798	0.9		0.9	1	0.7	0	0	0	0.4	0.4
11	Egg-Yolk	9	Low	39.6	31.9	50.0816	86.4098	96.464	170.851	84.0378	57.2819	7.54296	97.7	78.2192	3.1	1.3	3.1	3.4	2.5	0	0	0.4	1.5	0.4
11	Egg-Yolk	9	High	39.2	31.9	50.3176	86.65	97.2998	172.188	84.8414	57.4343	7.59791	97.7	78.2192	3.1	1.3	3.1	3.4	2.5	0	0	0.4	1.5	0.4
12	Egg-Yolk	9	Low	48.6	22.6	40.9403	76.7164	92.5306	182.982	70.8983	52.3679	8.87655	94	103.632	3.5	0.7	4.5	5.3	2	1.6	0	0.9	3.2	0.5
12	Egg-Yolk	9	High	47	22.6	41.2982	77.1766	94.8417	187.245	72.8457	52.5538	9.04322	94.3	103.632	3.5	0.7	4.5	5.3	2	1.2	0	0.7	3.3	0.5
13	Egg-Yolk	9	Low	70.3	46	45.8518	81.66	102.377	186.654	85.3766	55.0731	8.00152	97.1	84.3974	1.7	0.4	2.1	2.5	0.7	0.2	0	1.2	1.6	0
13	Egg-Yolk	9	High	67.8	46	46.2495	82.0851	105.445	192.024	88.0505	55.2728	8.20317	97.1	84.3974	1.7	0.4	2.1	2.5	0.7	0.2	0	1	1.6	0
14	Egg-Yolk	9	Low	28.9	16.9	41.6973	79.539	92.8025	179.505	75.5778	51.5534	8.2795	90.4	118.32	3.7	0.4	6	6.8	5.8	1	0	2	5.8	0.7
14	Egg-Yolk	9	High	27.5	16.9	42.5218	80.6233	95.8026	184.599	78.7785	51.9969	8.4327	92.5	118.32	3.7	0.4	6	6.8	5.8	0.7	0	1.4	4.7	0.7
15	Egg-Yolk	9	Low	29.2	19.7	45.7559	82.7337	90.3252	169.874	74.7543	54.5316	8.57407	94.7	90.9254	4.2	0.8	6.5	5	1.4	0	0	0.4	4.8	0
15	Egg-Yolk	9	High	28.3	19.7	46.404	83.5221	92.2708	173.254	76.7465	54.8347	8.67089	95.9	90.9254	4.2	0.8	6.5	5	1.4	0	0	0	4.1	0
16	Egg-Yolk	9	Low	72.4	48.4	47.9827	81.8226	95.1056	168.02	79.1324	57.7633	7.51991	96.7	128.228	0.8		1.5	3.3	0.8	0.3	0	0.9	2	0.1
16	Egg-Yolk	9	High	70.9	48.4	48.3476	82.2977	96.5643	170.421	80.5272	57.9138	7.59206	97.3	128.228	0.8		1.5	3.3	0.8	0	0	0.8	1.8	0.1
17	Egg-Yolk	9	Low	35.4	18.6	40.8528	76.5361	96.1402	186.849	74.8003	52.4083	8.9849	94.4	140.235	4.3	0.1	5.9	6	2.6	0.2	0	1.2	4	0.5
17	Egg-Yolk	9	High	33.7	18.6	41.1563	76.7367	100.16	194.278	77.9837	52.6808	9.277	95.3	140.235	4.3	0.1	5.9	6	2.6	0	0	0.2	4	0.5
18	Egg-Yolk	9	Low	27.3	17.6	47.669	82.1402	80.6576	143.711	68.4325	56.9273	6.69508	94.9	133.241	5.7	0.3	8.3	3.8	2.5	0	0.3	0.6	3.8	0.3
18	Egg-Yolk	9	High	26.2	17.6	48.5203	82.9334	83.3017	147.718	70.9103	57.578	6.80801	95.3	133.241	5.7	0.3	8.3	3.8	2.5	0	0	0.3	4	0.3
19	Egg-Yolk	9	Low	59.6	38.4	44.5285	80.9044	108.449	199.962	89.5918	54.2273	8.81006	97.6	120.534	2.2	0.5	2.4	2.7	1	0.5	0	0.3	1.6	0.2
19	Egg-Yolk	9	High	58	38.4	44.6968	81.0286	110.816	204.004	91.5911	54.4138	8.96785	98.2	120.534	2.2	0.5	2.4	2.7	1	0.2	0	0.2	1.5	0
20	Egg-Yolk	9	Low	32	21.7	46.7639	82.7631	100.412	184.553	84.427	55.7804	8.38526	96.2	122.982	3.3	0.4	5.1	3.7	1	0.3	0	1.2	2.4	0
20	Egg-Yolk	9	High	30.8	21.7	47.2366	83.179	103.691	190.394	87.3024	55.9844	8.59397	96.9	122.982	3.3	0.4	5.1	3.7	1	0	0	0.9	2.2	0
21	Egg-Yolk	10	Low	64.9	41.1	42.9628	79.017	103.892	200.318	83.1383	53.1049	9.02613	98.3	102.699	0.9	0.1	0.9	1.2	0.7	0.5	0	0.3	0.7	0.2
21	Egg-Yolk	10	High	64.9	41.1	42.9628	79.017	103.892	200.318	83.1383	53.1049	9.02613	98.3	102.699	0.9	0.1	0.9	1.2	0.7	0.5	0	0.3	0.7	0.2
22	Egg-Yolk	10	Low	53.9	21	34.1602	71.6504	115.164	249.69	82.1172	47.0794	11.9063	99.5	86.4957	2.2		1.1	2.2	1.1	0.2	0	0.2	0.2	0
22	Egg-Yolk	10	High	53.9	21	34.1602	71.6504	115.164	249.69	82.1172	47.0794	11.9063	99.5	86.4957	2.2		1.1	2.2	1.1	0.2	0	0.2	0.2	0
23	Egg-Yolk	10	Low	65.3	28.3	35.464	73.0526	118.732	253.43	85.7839	47.8988	11.9023	99	122.633	1.8	0.2	2.6	1	1	0.3	0	0.3	0.1	0.3
23	Egg-Yolk	10	High	65.3	28.3	35.464	73.0526	118.732	253.43	85.7839	47.8988	11.9023	99	122.633	1.8	0.2	2.6	1	1	0.3	0	0.3	0.1	0.3
24	Egg-Yolk	10	Low	37.5	19.2	39.4962	74.6954	94.281	185.73	70.1781	51.6257	8.45118	85.1	100.018	4.4	0.2	9.7	7.7	1.6	0.6	0	6.5	7.5	0.3
24	Egg-Yolk	10	High	37.5	19.2	39.4962	74.6954	94.281	185.73	70.1781	51.6257	8.45118	85.1	100.018	4.4	0.2	9.7	7.7	1.6	0.6	0	6.5	7.5	0.3
25	Egg-Yolk	10	Low	55.4	29.6	39.4138	77.3918	94.4464	192.727	74.1376	50.0497	9.29381	96.8	118.203	2.4	0.3	1.8	2.9	0.9	0.5	0	0.2	2.3	0.2
25	Egg-Yolk	10	High	55.4	29.6	39.4138	77.3918	94.4464	192.727	74.1376	50.0497	9.29381	96.8	118.203	2.4	0.3	1.8	2.9	0.9	0.5	0	0.2	2.3	0.2
26	Egg-Yolk	10	Low	70.2	22	34.228	68.5922	120.002	248.609	81.0554	49.1065	11.3246	98.4	103.515	1.6	0.2	2.6	1.1	0.9	0	0	0.6	1	0
26	Egg-Yolk	10	High	70.2	22	34.228	68.5922	120.002	248.609	81.0554	49.1065	11.3246	98.4	103.515	1.6	0.2	2.6	1.1	0.9	0	0	0.6	1	0
27	Egg-Yolk	10	Low	59.2	33.8	40.1052	79.5659	100.613	205.062	80.3271	49.9268	9.7823	94.8	68.5438	2.2	0.3	2.2	2.4	2	1.1	0	1.1	1.7	1.1
27	Egg-Yolk	10	High	59.2	33.8	40.1052	79.5659	100.613	205.062	80.3271	49.9268	9.7823	94.8	68.5438	2.2	0.3	2.2	2.4	2	1.1	0	1.1	1.7	1.1
28	Egg-Yolk	10	Low	53.6	33.3	40.9573	79.4214	114.562	228.735	91.7334	50.9332	10.2633	97.9	73.7895	1.9	0.5	2.7	2.2	1.3	0.6	0	0.9	0.9	0
28	Egg-Yolk	10	High	53.6	33.3	40.9573	79.4214	114.562	228.735	91.7334	50.9332	10.2633	97.9	73.7895	1.9	0.5	2.7	2.2	1.3	0.6	0	0.9	0.9	0
29	Egg-Yolk	10	Low	56.5	33	41.5535	79.2121	100.223	200.758	79.3601	51.7155	9.54312	93.9	121.7	1.4	0.7	2.8	4.4	1.5	0.2	0	1.5	3.2	1.2
29	Egg-Yolk	10	High	56.5	33	41.5535	79.2121	100.223	200.758	79.3601	51.7155	9.54312	93.9	121.7	1.4	0.7	2.8	4.4	1.5	0.2	0	1.5	3.2	1.2
30	Egg-Yolk	10	Low	68.8	34.4	39.8059	75.7139	103.792	205.708	77.995	51.6146	9.7193	98.8	123.798	0.9		0.9	1	0.7	0.1	0	0.1	0.4	0.5
30	Egg-Yolk	10	High	68.8	34.4	39.8059	75.7139	103.792	205.708	77.995	51.6146	9.7193	98.8	123.798	0.9		0.9	1	0.7	0.1	0	0.1	0.4	0.5
11	Egg-Yolk	10	Low	39.6	31.9	50.0816	86.4098	96.464	170.851	84.0378	57.2819	7.54296	97.7	78.2192	3.1	1.3	3.1	3.4	2.5	0	0	0.4	1.5	0.4
11	Egg-Yolk	10	High	39.6	31.9	50.0816	86.4098	96.464	170.851	84.0378	57.2819	7.54296	97.7	78.2192	3.1	1.3	3.1	3.4	2.5	0	0	0.4	1.5	0.4
12	Egg-Yolk	10	Low	48.6	22.6	40.9403	76.7164	92.5306	182.982	70.8983	52.3679	8.87655	94	103.632	3.5	0.7	4.5	5.3	2	1.6	0	0.9	3.2	0.5
12	Egg-Yolk	10	High	48.6	22.6	40.9403	76.7164	92.5306	182.982	70.8983	52.3679	8.87655	94	103.632	3.5	0.7	4.5	5.3	2	1.6	0	0.9	3.2	0.5
13	Egg-Yolk	10	Low	70.3	46	45.8518	81.66	102.377	186.654	85.3766	55.0731	8.00152	97.1	84.3974	1.7	0.4	2.1	2.5	0.7	0.2	0	1.2	1.6	0
13	Egg-Yolk	10	High	70.3	46	45.8518	81.66	102.377	186.654	85.3766	55.0731	8.00152	97.1	84.3974	1.7	0.4	2.1	2.5	0.7	0.2	0	1.2	1.6	0
14	Egg-Yolk	10	Low	28.9	16.9	41.6973	79.539	92.8025	179.505	75.5778	51.5534	8.2795	90.4	118.32	3.7	0.4	6	6.8	5.8	1	0	2	5.8	0.7
14	Egg-Yolk	10	High	28.9	16.9	41.6973	79.539	92.8025	179.505	75.5778	51.5534	8.2795	90.4	118.32	3.7	0.4	6	6.8	5.8	1	0	2	5.8	0.7
15	Egg-Yolk	10	Low	29.2	19.7	45.7559	82.7337	90.3252	169.874	74.7543	54.5316	8.57407	94.7	90.9254	4.2	0.8	6.5	5	1.4	0	0	0.4	4.8	0
15	Egg-Yolk	10	High	29.2	19.7	45.7559	82.7337	90.3252	169.874	74.7543	54.5316	8.57407	94.7	90.9254	4.2	0.8	6.5	5	1.4	0	0	0.4	4.8	0
16	Egg-Yolk	10	Low	72.3	48.4	48.0393	81.9193	95.1948	168.181	79.2304	57.7599	7.52363	96.7	128.228	0.8		1.5	3.3	0.8	0.3	0	0.9	2	0.1
16	Egg-Yolk	10	High	72.3	48.4	48.0393	81.9193	95.1948	168.181	79.2304	57.7599	7.52363	96.7	128.228	0.8		1.5	3.3	0.8	0.3	0	0.9	2	0.1
17	Egg-Yolk	10	Low	35.4	18.6	40.8528	76.5361	96.1402	186.849	74.8003	52.4083	8.9849	94.4	140.235	4.3	0.1	5.9	6	2.6	0.2	0	1.2	4	0.5
17	Egg-Yolk	10	High	35.4	18.6	40.8528	76.5361	96.1402	186.849	74.8003	52.4083	8.9849	94.4	140.235	4.3	0.1	5.9	6	2.6	0.2	0	1.2	4	0.5
18	Egg-Yolk	10	Low	27.3	17.6	47.669	82.1402	80.6576	143.711	68.4325	56.9273	6.69508	94.9	133.241	5.7	0.3	8.3	3.8	2.5	0	0.3	0.6	3.8	0.3
18	Egg-Yolk	10	High	27.3	17.6	47.669	82.1402	80.6576	143.711	68.4325	56.9273	6.69508	94.9	133.241	5.7	0.3	8.3	3.8	2.5	0	0.3	0.6	3.8	0.3
19	Egg-Yolk	10	Low	59.6	38.4	44.5285	80.9044	108.449	199.962	89.5918	54.2273	8.81006	97.6	120.534	2.2	0.5	2.4	2.7	1	0.5	0	0.3	1.6	0.2
19	Egg-Yolk	10	High	59.6	38.4	44.5285	80.9044	108.449	199.962	89.5918	54.2273	8.81006	97.6	120.534	2.2	0.5	2.4	2.7	1	0.5	0	0.3	1.6	0.2
20	Egg-Yolk	10	Low	31.9	21.7	46.8781	82.9804	100.628	185.006	84.6697	55.6889	8.40599	96.1	122.982	3.3	0.4	5.1	3.7	1	0.3	0	1.2	2.4	0
20	Egg-Yolk	10	High	31.9	21.7	46.8781	82.9804	100.628	185.006	84.6697	55.6889	8.40599	96.1	122.982	3.3	0.4	5.1	3.7	1	0.3	0	1.2	2.4	0
21	Egg-Yolk	11	Low	64.9	62.3	42.9628	79.017	103.892	200.318	83.1383	53.1049	9.02613	98.3	102.699	0.9	0.1	0.9	1.2	0.7	0.5	0	0.3	0.7	0.2
21	Egg-Yolk	11	Medium	64.9	48.8	42.9628	79.017	103.892	200.318	83.1383	53.1049	9.02613	98.3	102.699	0.9	0.1	0.9	1.2	0.7	0.5	0	0.3	0.7	0.2
21	Egg-Yolk	11	High	64.9	16.1	42.9628	79.017	103.892	200.318	83.1383	53.1049	9.02613	98.3	102.699	0.9	0.1	0.9	1.2	0.7	0.5	0	0.3	0.7	0.2
22	Egg-Yolk	11	Low	53.9	51.2	34.1602	71.6504	115.164	249.69	82.1172	47.0794	11.9063	99.5	86.4957	2.2		1.1	2.2	1.1	0.2	0	0.2	0.2	0
22	Egg-Yolk	11	Medium	53.9	38	34.1602	71.6504	115.164	249.69	82.1172	47.0794	11.9063	99.5	86.4957	2.2		1.1	2.2	1.1	0.2	0	0.2	0.2	0
22	Egg-Yolk	11	High	53.9	12.7	34.1602	71.6504	115.164	249.69	82.1172	47.0794	11.9063	99.5	86.4957	2.2		1.1	2.2	1.1	0.2	0	0.2	0.2	0
23	Egg-Yolk	11	Low	65.3	63.5	35.464	73.0526	118.732	253.43	85.7839	47.8988	11.9023	99	122.633	1.8	0.2	2.6	1	1	0.3	0	0.3	0.1	0.3
23	Egg-Yolk	11	Medium	65.3	46.5	35.464	73.0526	118.732	253.43	85.7839	47.8988	11.9023	99	122.633	1.8	0.2	2.6	1	1	0.3	0	0.3	0.1	0.3
23	Egg-Yolk	11	High	65.3	15.6	35.464	73.0526	118.732	253.43	85.7839	47.8988	11.9023	99	122.633	1.8	0.2	2.6	1	1	0.3	0	0.3	0.1	0.3
24	Egg-Yolk	11	Low	37.5	35.7	39.4962	74.6954	94.281	185.73	70.1781	51.6257	8.45118	85.1	100.018	4.4	0.2	9.7	7.7	1.6	0.6	0	6.5	7.5	0.3
24	Egg-Yolk	11	Medium	37.5	24	39.4962	74.6954	94.281	185.73	70.1781	51.6257	8.45118	85.1	100.018	4.4	0.2	9.7	7.7	1.6	0.6	0	6.5	7.5	0.3
24	Egg-Yolk	11	High	37.5	5.5	39.4962	74.6954	94.281	185.73	70.1781	51.6257	8.45118	85.1	100.018	4.4	0.2	9.7	7.7	1.6	0.6	0	6.5	7.5	0.3
25	Egg-Yolk	11	Low	55.4	53.9	39.4138	77.3918	94.4464	192.727	74.1376	50.0497	9.29381	96.8	118.203	2.4	0.3	1.8	2.9	0.9	0.5	0	0.2	2.3	0.2
25	Egg-Yolk	11	Medium	55.4	39.5	39.4138	77.3918	94.4464	192.727	74.1376	50.0497	9.29381	96.8	118.203	2.4	0.3	1.8	2.9	0.9	0.5	0	0.2	2.3	0.2
25	Egg-Yolk	11	High	55.4	10.8	39.4138	77.3918	94.4464	192.727	74.1376	50.0497	9.29381	96.8	118.203	2.4	0.3	1.8	2.9	0.9	0.5	0	0.2	2.3	0.2
26	Egg-Yolk	11	Low	70.2	68	34.228	68.5922	120.002	248.609	81.0554	49.1065	11.3246	98.4	103.515	1.6	0.2	2.6	1.1	0.9	0	0	0.6	1	0
26	Egg-Yolk	11	Medium	70.2	45.7	34.228	68.5922	120.002	248.609	81.0554	49.1065	11.3246	98.4	103.515	1.6	0.2	2.6	1.1	0.9	0	0	0.6	1	0
26	Egg-Yolk	11	High	70.2	10	34.228	68.5922	120.002	248.609	81.0554	49.1065	11.3246	98.4	103.515	1.6	0.2	2.6	1.1	0.9	0	0	0.6	1	0
27	Egg-Yolk	11	Low	59.2	58.2	40.1052	79.5659	100.613	205.062	80.3271	49.9268	9.7823	94.8	68.5438	2.2	0.3	2.2	2.4	2	1.1	0	1.1	1.7	1.1
27	Egg-Yolk	11	Medium	59.2	44.7	40.1052	79.5659	100.613	205.062	80.3271	49.9268	9.7823	94.8	68.5438	2.2	0.3	2.2	2.4	2	1.1	0	1.1	1.7	1.1
27	Egg-Yolk	11	High	59.2	13.6	40.1052	79.5659	100.613	205.062	80.3271	49.9268	9.7823	94.8	68.5438	2.2	0.3	2.2	2.4	2	1.1	0	1.1	1.7	1.1
28	Egg-Yolk	11	Low	53.6	53.1	40.9573	79.4214	114.562	228.735	91.7334	50.9332	10.2633	97.9	73.7895	1.9	0.5	2.7	2.2	1.3	0.6	0	0.9	0.9	0
28	Egg-Yolk	11	Medium	53.6	42.3	40.9573	79.4214	114.562	228.735	91.7334	50.9332	10.2633	97.9	73.7895	1.9	0.5	2.7	2.2	1.3	0.6	0	0.9	0.9	0
28	Egg-Yolk	11	High	53.6	19.4	40.9573	79.4214	114.562	228.735	91.7334	50.9332	10.2633	97.9	73.7895	1.9	0.5	2.7	2.2	1.3	0.6	0	0.9	0.9	0
29	Egg-Yolk	11	Low	56.5	55.1	41.5535	79.2121	100.223	200.758	79.3601	51.7155	9.54312	93.9	121.7	1.4	0.7	2.8	4.4	1.5	0.2	0	1.5	3.2	1.2
29	Egg-Yolk	11	Medium	56.5	42	41.5535	79.2121	100.223	200.758	79.3601	51.7155	9.54312	93.9	121.7	1.4	0.7	2.8	4.4	1.5	0.2	0	1.5	3.2	1.2
29	Egg-Yolk	11	High	56.5	12.4	41.5535	79.2121	100.223	200.758	79.3601	51.7155	9.54312	93.9	121.7	1.4	0.7	2.8	4.4	1.5	0.2	0	1.5	3.2	1.2
30	Egg-Yolk	11	Low	68.8	65.3	39.8059	75.7139	103.792	205.708	77.995	51.6146	9.7193	98.8	123.798	0.9		0.9	1	0.7	0.1	0	0.1	0.4	0.5
30	Egg-Yolk	11	Medium	68.8	49.4	39.8059	75.7139	103.792	205.708	77.995	51.6146	9.7193	98.8	123.798	0.9		0.9	1	0.7	0.1	0	0.1	0.4	0.5
30	Egg-Yolk	11	High	68.8	11.2	39.8059	75.7139	103.792	205.708	77.995	51.6146	9.7193	98.8	123.798	0.9		0.9	1	0.7	0.1	0	0.1	0.4	0.5
11	Egg-Yolk	11	Low	39.6	39	50.0816	86.4098	96.464	170.851	84.0378	57.2819	7.54296	97.7	78.2192	3.1	1.3	3.1	3.4	2.5	0	0	0.4	1.5	0.4
11	Egg-Yolk	11	Medium	39.6	34.1	50.0816	86.4098	96.464	170.851	84.0378	57.2819	7.54296	97.7	78.2192	3.1	1.3	3.1	3.4	2.5	0	0	0.4	1.5	0.4
11	Egg-Yolk	11	High	39.6	8.5	50.0816	86.4098	96.464	170.851	84.0378	57.2819	7.54296	97.7	78.2192	3.1	1.3	3.1	3.4	2.5	0	0	0.4	1.5	0.4
12	Egg-Yolk	11	Low	48.6	45.7	40.9403	76.7164	92.5306	182.982	70.8983	52.3679	8.87655	94	103.632	3.5	0.7	4.5	5.3	2	1.6	0	0.9	3.2	0.5
12	Egg-Yolk	11	Medium	48.6	31.9	40.9403	76.7164	92.5306	182.982	70.8983	52.3679	8.87655	94	103.632	3.5	0.7	4.5	5.3	2	1.6	0	0.9	3.2	0.5
12	Egg-Yolk	11	High	48.6	7.8	40.9403	76.7164	92.5306	182.982	70.8983	52.3679	8.87655	94	103.632	3.5	0.7	4.5	5.3	2	1.6	0	0.9	3.2	0.5
13	Egg-Yolk	11	Low	70.3	67.3	45.8518	81.66	102.377	186.654	85.3766	55.0731	8.00152	97.1	84.3974	1.7	0.4	2.1	2.5	0.7	0.2	0	1.2	1.6	0
13	Egg-Yolk	11	Medium	70.3	53.5	45.8518	81.66	102.377	186.654	85.3766	55.0731	8.00152	97.1	84.3974	1.7	0.4	2.1	2.5	0.7	0.2	0	1.2	1.6	0
13	Egg-Yolk	11	High	70.3	19.9	45.8518	81.66	102.377	186.654	85.3766	55.0731	8.00152	97.1	84.3974	1.7	0.4	2.1	2.5	0.7	0.2	0	1.2	1.6	0
14	Egg-Yolk	11	Low	28.9	26.3	41.6973	79.539	92.8025	179.505	75.5778	51.5534	8.2795	90.4	118.32	3.7	0.4	6	6.8	5.8	1	0	2	5.8	0.7
14	Egg-Yolk	11	Medium	28.9	19	41.6973	79.539	92.8025	179.505	75.5778	51.5534	8.2795	90.4	118.32	3.7	0.4	6	6.8	5.8	1	0	2	5.8	0.7
14	Egg-Yolk	11	High	28.9	7.7	41.6973	79.539	92.8025	179.505	75.5778	51.5534	8.2795	90.4	118.32	3.7	0.4	6	6.8	5.8	1	0	2	5.8	0.7
15	Egg-Yolk	11	Low	29.2	27.8	45.7559	82.7337	90.3252	169.874	74.7543	54.5316	8.57407	94.7	90.9254	4.2	0.8	6.5	5	1.4	0	0	0.4	4.8	0
15	Egg-Yolk	11	Medium	29.2	21.3	45.7559	82.7337	90.3252	169.874	74.7543	54.5316	8.57407	94.7	90.9254	4.2	0.8	6.5	5	1.4	0	0	0.4	4.8	0
15	Egg-Yolk	11	High	29.2	4.9	45.7559	82.7337	90.3252	169.874	74.7543	54.5316	8.57407	94.7	90.9254	4.2	0.8	6.5	5	1.4	0	0	0.4	4.8	0
16	Egg-Yolk	11	Low	72.3	69.5	48.0393	81.9193	95.1948	168.181	79.2304	57.7599	7.52363	96.7	128.228	0.8		1.5	3.3	0.8	0.3	0	0.9	2	0.1
16	Egg-Yolk	11	Medium	72.3	52.1	48.0393	81.9193	95.1948	168.181	79.2304	57.7599	7.52363	96.7	128.228	0.8		1.5	3.3	0.8	0.3	0	0.9	2	0.1
16	Egg-Yolk	11	High	72.3	18.8	48.0393	81.9193	95.1948	168.181	79.2304	57.7599	7.52363	96.7	128.228	0.8		1.5	3.3	0.8	0.3	0	0.9	2	0.1
17	Egg-Yolk	11	Low	35.4	32.8	40.8528	76.5361	96.1402	186.849	74.8003	52.4083	8.9849	94.4	140.235	4.3	0.1	5.9	6	2.6	0.2	0	1.2	4	0.5
17	Egg-Yolk	11	Medium	35.4	23.8	40.8528	76.5361	96.1402	186.849	74.8003	52.4083	8.9849	94.4	140.235	4.3	0.1	5.9	6	2.6	0.2	0	1.2	4	0.5
17	Egg-Yolk	11	High	35.4	7.7	40.8528	76.5361	96.1402	186.849	74.8003	52.4083	8.9849	94.4	140.235	4.3	0.1	5.9	6	2.6	0.2	0	1.2	4	0.5
18	Egg-Yolk	11	Low	27.3	25.9	47.669	82.1402	80.6576	143.711	68.4325	56.9273	6.69508	94.9	133.241	5.7	0.3	8.3	3.8	2.5	0	0.3	0.6	3.8	0.3
18	Egg-Yolk	11	Medium	27.3	16.4	47.669	82.1402	80.6576	143.711	68.4325	56.9273	6.69508	94.9	133.241	5.7	0.3	8.3	3.8	2.5	0	0.3	0.6	3.8	0.3
18	Egg-Yolk	11	High	27.3	4.8	47.669	82.1402	80.6576	143.711	68.4325	56.9273	6.69508	94.9	133.241	5.7	0.3	8.3	3.8	2.5	0	0.3	0.6	3.8	0.3
19	Egg-Yolk	11	Low	59.6	57.4	44.5285	80.9044	108.449	199.962	89.5918	54.2273	8.81006	97.6	120.534	2.2	0.5	2.4	2.7	1	0.5	0	0.3	1.6	0.2
19	Egg-Yolk	11	Medium	59.6	46.2	44.5285	80.9044	108.449	199.962	89.5918	54.2273	8.81006	97.6	120.534	2.2	0.5	2.4	2.7	1	0.5	0	0.3	1.6	0.2
19	Egg-Yolk	11	High	59.6	23	44.5285	80.9044	108.449	199.962	89.5918	54.2273	8.81006	97.6	120.534	2.2	0.5	2.4	2.7	1	0.5	0	0.3	1.6	0.2
20	Egg-Yolk	11	Low	31.9	30.7	46.8781	82.9804	100.628	185.006	84.6697	55.6889	8.40599	96.1	122.982	3.3	0.4	5.1	3.7	1	0.3	0	1.2	2.4	0
20	Egg-Yolk	11	Medium	31.9	25	46.8781	82.9804	100.628	185.006	84.6697	55.6889	8.40599	96.1	122.982	3.3	0.4	5.1	3.7	1	0.3	0	1.2	2.4	0
20	Egg-Yolk	11	High	31.9	9.1	46.8781	82.9804	100.628	185.006	84.6697	55.6889	8.40599	96.1	122.982	3.3	0.4	5.1	3.7	1	0.3	0	1.2	2.4	0
21	Egg-Yolk	12	Low	64.4	40.8	42.9628	79.017	103.892	200.318	83.1383	53.1049	9.02613	97.6	103.515	0.9	0.1	1	1.6	2.3	0.5	0	0.5	0.9	0.5
21	Egg-Yolk	12	High	66.2	41.9	42.9628	79.017	103.892	200.318	83.1383	53.1049	9.02613	98.8	100.717	0.6		1	0.7	0.1	0.5	0	0.2	0.5	0
22	Egg-Yolk	12	Low	53.4	20.8	34.1602	71.6504	115.164	249.69	82.1172	47.0794	11.9063	98.8	87.3117	2.1		1.1	2.3	2.3	0.2	0	0.5	0.2	0.5
22	Egg-Yolk	12	High	54.7	21.3	34.1602	71.6504	115.164	249.69	82.1172	47.0794	11.9063	99.5	85.2134	1.9		1.4	1.8	0.1	0.2	0	0.2	0.2	0
23	Egg-Yolk	12	Low	65	28.2	35.464	73.0526	118.732	253.43	85.7839	47.8988	11.9023	98.4	123.216	1.8	0.2	2.7	1.1	1.7	0.3	0	0.7	0.1	0.4
23	Egg-Yolk	12	High	66.3	28.8	35.464	73.0526	118.732	253.43	85.7839	47.8988	11.9023	99.1	120.768	1.6	0.2	2.5	0.6	0.4	0.3	0	0.4	0.1	0
24	Egg-Yolk	12	Low	37.4	19.1	39.4962	74.6954	94.281	185.73	70.1781	51.6257	8.45118	84.2	100.484	4.4	0.2	9.4	7.9	3.4	0.6	0	6.5	7.5	1.2
24	Egg-Yolk	12	High	38.2	19.6	39.4962	74.6954	94.281	185.73	70.1781	51.6257	8.45118	85.1	98.1528	4.3	0.2	9.6	7.8	0.2	0.6	0	6.5	7.8	0
25	Egg-Yolk	12	Low	55	29.4	39.4138	77.3918	94.4464	192.727	74.1376	50.0497	9.29381	95.9	119.136	2.3	0.3	2	3.3	1.7	0.5	0	0.5	2.7	0.4
25	Egg-Yolk	12	High	56.3	30.1	39.4138	77.3918	94.4464	192.727	74.1376	50.0497	9.29381	97.7	116.338	2.3	0.2	1.9	2	0.2	0.5	0	0.2	1.6	0
26	Egg-Yolk	12	Low	70	21.9	34.228	68.5922	120.002	248.609	81.0554	49.1065	11.3246	97.6	103.748	1.6	0.2	2.2	1.7	1.9	0	0	0.6	1.4	0.3
26	Egg-Yolk	12	High	71	22.2	34.228	68.5922	120.002	248.609	81.0554	49.1065	11.3246	99	102.349	1.6	0.1	2.8	0.6	0.3	0	0	0.6	0.3	0
27	Egg-Yolk	12	Low	58.3	33.3	40.1052	79.5659	100.613	205.062	80.3271	49.9268	9.7823	92.8	69.5929	2.2	0.3	2.2	2.5	6	1.1	0	1.1	1.7	3.2
27	Egg-Yolk	12	High	60.7	34.7	40.1052	79.5659	100.613	205.062	80.3271	49.9268	9.7823	96.3	66.7952	2.3		2.3	1.9	0.2	1.1	0	0.9	1.7	0
28	Egg-Yolk	12	Low	53.1	33	40.9573	79.4214	114.562	228.735	91.7334	50.9332	10.2633	96.8	74.4889	1.9	0.5	2.5	2.2	3.1	0.6	0	0.9	0.9	1.2
28	Egg-Yolk	12	High	55	34.3	40.9573	79.4214	114.562	228.735	91.7334	50.9332	10.2633	98.2	71.8077	1.9	0.3	2.9	1.9	0.3	0.6	0	0.9	0.6	0
29	Egg-Yolk	12	Low	55.7	32.5	41.5535	79.2121	100.223	200.758	79.3601	51.7155	9.54312	89.5	123.449	1.4	0.8	2.9	4.5	6.5	0.2	0	1.9	3.7	4.7
29	Egg-Yolk	12	High	58.1	33.9	41.5535	79.2121	100.223	200.758	79.3601	51.7155	9.54312	94.9	118.436	1.5	0.3	3.1	3.5		0.2	0	1.9	3.1	0
30	Egg-Yolk	12	Low	68.6	34.3	39.8059	75.7139	103.792	205.708	77.995	51.6146	9.7193	98.1	124.148	0.9		1.1	1.5	1.3	0.1	0	0.4	0.5	0.8
30	Egg-Yolk	12	High	69.8	34.8	39.8059	75.7139	103.792	205.708	77.995	51.6146	9.7193	99.5	122.166	0.8		1	0.5	0.1	0.1	0	0.1	0.3	0
11	Egg-Yolk	12	Low	38.6	31.1	50.0816	86.4098	96.464	170.851	84.0378	57.2819	7.54296	93.2	80.3174	3	1.3	2.9	4.6	8	0	0	1.1	1.9	3.8
11	Egg-Yolk	12	High	42.7	34.3	50.0816	86.4098	96.464	170.851	84.0378	57.2819	7.54296	98.5	72.6237	2.9	0.3	3.5	1.9	0.6	0	0	0.4	1.1	0
12	Egg-Yolk	12	Low	47.1	21.9	40.9403	76.7164	92.5306	182.982	70.8983	52.3679	8.87655	91.4	106.896	3.4	0.7	4.4	6.1	7.2	1.6	0	1.2	3.5	2.8
12	Egg-Yolk	12	High	50.6	23.6	40.9403	76.7164	92.5306	182.982	70.8983	52.3679	8.87655	94.7	99.4351	3.5	0.2	4.6	3.9	0.2	1.6	0	0.9	3	0
13	Egg-Yolk	12	Low	69.1	45.2	45.8518	81.66	102.377	186.654	85.3766	55.0731	8.00152	95.7	85.9128	1.6	0.3	2.2	3.3	3	0.2	0	1.8	1.8	0.6
13	Egg-Yolk	12	High	73.4	48.1	45.8518	81.66	102.377	186.654	85.3766	55.0731	8.00152	97.8	80.7837	1.3	0.3	2	1.4		0.2	0	0.8	1.2	0
14	Egg-Yolk	12	Low	27.7	16.2	41.6973	79.539	92.8025	179.505	75.5778	51.5534	8.2795	87.7	123.449	3.6	0.4	5.1	7.2	12.6	1	0	2.7	6.1	2.4
14	Egg-Yolk	12	High	31.4	18.5	41.6973	79.539	92.8025	179.505	75.5778	51.5534	8.2795	92.2	108.644	3.9	0.3	6.9	4.9	1.4	1	0	2	4.8	0
15	Egg-Yolk	12	Low	28	18.9	45.7559	82.7337	90.3252	169.874	74.7543	54.5316	8.57407	92.5	94.7722	4.1	0.7	5.9	5.2	5.5	0	0	0.9	5.7	0.9
15	Egg-Yolk	12	High	30.6	20.7	45.7559	82.7337	90.3252	169.874	74.7543	54.5316	8.57407	96.1	86.8454	3.8	0.4	7.1	3.6	0.4	0	0	0.4	3.5	0
16	Egg-Yolk	12	Low	71.2	47.7	48.0393	81.9193	95.1948	168.181	79.2304	57.7599	7.52363	96.2	130.093	0.8		1.3	3.2	2.9	0.3	0	0.6	2.1	0.8
16	Egg-Yolk	12	High	73.6	49.3	48.0393	81.9193	95.1948	168.181	79.2304	57.7599	7.52363	97.9	125.897	0.8		1.8	2		0.3	0	0.9	1	0
17	Egg-Yolk	12	Low	34.4	18.1	40.8528	76.5361	96.1402	186.849	74.8003	52.4083	8.9849	92.7	144.198	4.2	0.1	6.1	5.9	5.1	0.2	0	1.4	4.2	1.6
17	Egg-Yolk	12	High	36.9	19.4	40.8528	76.5361	96.1402	186.849	74.8003	52.4083	8.9849	95.8	134.523	4.2	0.1	6.7	4.3	0.8	0.2	0	1.4	2.8	0
18	Egg-Yolk	12	Low	26.9	17.3	47.669	82.1402	80.6576	143.711	68.4325	56.9273	6.69508	94.2	135.456	5.6	0.3	7.8	4.4	4.1	0	0.3	0.6	4.2	0.6
18	Egg-Yolk	12	High	28	18	47.5177	81.8795	80.5515	143.517	68.2147	56.9284	6.70856	95.2	130.093	5.7	0.4	9.3	3	0.6	0	0.3	0.6	3.8	0
19	Egg-Yolk	12	Low	58.3	37.6	44.5285	80.9044	108.449	199.962	89.5918	54.2273	8.81006	96.8	123.099	2.2	0.5	2.4	3.4	3.3	0.5	0	0.3	1.8	0.8
19	Egg-Yolk	12	High	61.1	39.4	44.5285	80.9044	108.449	199.962	89.5918	54.2273	8.81006	98.2	117.504	2.2	0.1	2.5	2	0.2	0.5	0	0.3	1.1	0
20	Egg-Yolk	12	Low	31.5	21.4	46.8781	82.9804	100.628	185.006	84.6697	55.6889	8.40599	95.3	124.731	3.4	0.4	4.6	3.6	4.5	0.3	0	1.2	2.4	0.9
20	Egg-Yolk	12	High	32.8	22.3	46.8781	82.9804	100.628	185.006	84.6697	55.6889	8.40599	96.1	119.952	3.3	0.2	5.3	3.1	0.1	0.3	0	1.2	2.4	0
